# Supplementary material for: Identification of a novel SXT/R391 integrative and conjugative element harboring blaNDM-1 in a clinical Providencia huaxiensis isolate
Source: Front Microbiol. 2026 May 22;17:1818759. doi: 10.3389/fmicb.2026.1818759 (PMC13236907; doi:10.3389/fmicb.2026.1818759)
Supplement: Supplementary file 2 [file Table_2.XLS]

## Sheet: Supplementary Table 1
	Supplementary Table 1. Primer sequences used in this study
Genes	Primer name	Sequence (5’ –3’)	Amplicon size(bp)
blaKPC	KPC-F	ATGTCACTGTATCGCCGTCT	893
	KPC-R	TTTTCAGAGCCTTACTGCCC
blaNDM	NDM-F	ATGGAATTGCCCAATATTATGC	813
	NDM-R	TCAGCGCAGCTTGTCGG
blaIMP	IMP-F	TGAGCAAGTTATCTGTATTC	740
	IMP-R	TTAGTTGCTTGGTTTTGATG
blaOXA-48	OXA-48-F	GCGTGGTTAAGGATGAACAC	438
	OXA-48-R	CATCAAGTTCAACCCAACCG

## Sheet: Supplementary Table 2
Supplementary Table 2. Information of 78 Providencia strains with phylogenetic analysis in this study from NCBI
GenBank assembly	Isolate name	Primary identification	Precise identification	Country
GCF_900475855.1	NCTC12003	Providencia heimbachae	Providencia heimbachae	United Kingdom
GCF_029193595.2	PR-310	Providencia hangzhouensis	Providencia hangzhouensis	China
GCF_030315915.2	D4759	Providencia zhijiangensis	Providencia zhijiangensis	China
GCF_035747985.1	41	Providencia stuartii strain	Providencia stuartii strain	Italy
GCF_002393505.1	FDAARGOS_408	Providencia alcalifaciens	Providencia alcalifaciens	/
GCF_900637755.1	NCTC8113	Providencia rustigianii	Providencia rustigianii	United Kingdom
GCF_036898185.1	Z29CR2279	Providencia huaxiensis	Providencia huaxiensis	China
GCF_000314895.2	DSM 19967	Providencia sneebia	Providencia sneebia	USA
GCF_002843235.3	WCHPr000369	Providencia huaxiensis	Providencia huaxiensis	China
GCF_030179155.1	2017-45-35	Providencia stuartii	Providencia stuartii	USA
GCF_016618195.1	LLDRA6	Providencia manganoxydans	Providencia manganoxydans	China
GCF_038442735.1	P50213	Providencia rettgeri	Providencia rettgeri	China
GCF_034330845.1	2023CK-01506	Providencia rettgeri	Providencia rettgeri	USA
GCF_019048105.1	FDAARGOS 1450	Providencia rettgeri	Providencia rettgeri	Germany
GCF_027286045.1	2021CK-01196	Providencia stuartii	Providencia stuartii	USA
GCF_010669105.1	MF1	Providencia stuartii	Providencia stuartii	China
GCF_963855485.1	PS13962019BGR	Providencia stuartii	Providencia stuartii	Bulgaria
GCF_038449115.1	205/92	Providencia alcalifaciens	Providencia alcalifaciens	USA
GCF_029962585.1	2939/90	Providencia alcalifaciens	Providencia alcalifaciens	Australia
GCF_915402005.1	2019-04-29290-1-7	Providencia alcalifaciens	Providencia alcalifaciens	Norway
GCF_013702185.1	PROV013	Providencia alcalifaciens	Providencia alcalifaciens	China
GCF_010320365.1	BML2537	Providencia stuartii	Providencia stuartii	Japan
GCF_018128385.1	3347685	Providencia stuartii	Providencia stuartii	Switzerland
GCF_005157325.1	99101	Providencia heimbachae	Providencia heimbachae	China
GCF_040312265.2	1503	Providencia huaxiensis	Providencia huaxiensis	China
GCF_036898155.1	Z26CR2253	Providencia huaxiensis	Providencia huaxiensis	China
GCF_036897355.1	Z2CR1897	Providencia huaxiensis	Providencia huaxiensis	China
GCF_036897975.1	Z7CR1848	Providencia huaxiensis	Providencia huaxiensis	China
GCF_036898085.1	Z21CR2119	Providencia huaxiensis	Providencia huaxiensis	China
GCF_031921585.1	21030415031	Providencia huaxiensis	Providencia huaxiensis	China
GCF_036898125.1	Z24CR2199	Providencia hangzhouensis	Providencia hangzhouensis	China
GCF_040208285.1	9923	Providencia rettgeri	Providencia rettgeri	China
GCF_044162235.1	M-D1C2-2	Providencia rettgeri	Providencia rettgeri	China
GCF_020808945.1	KM4	Providencia rettgeri	Providencia rettgeri	China
GCF_019890815.1	VCSW10	Providencia rettgeri	Providencia rettgeri	China
GCF_044162895.1	M-D3G1-2	Providencia rettgeri	Providencia rettgeri	China
GCF_023184555.1	PROV_UAMS_01	Providencia rettgeri	Providencia rettgeri	USA
GCF_038069215.1	2024CK-00366	Providencia stuartii	Providencia stuartii	USA
GCF_002983665.1	FDAARGOS_291	Providencia stuartii	Providencia stuartii	USA
GCF_027286065.1	2021CK-01296	Providencia stuartii	Providencia stuartii	USA
GCF_023520575.1	P14	Providencia stuartii	Providencia stuartii	China
GCF_001888205.1	BE2467	Providencia stuartii	Providencia stuartii	USA
GCF_027286025.1	2020CK-00448	Providencia stuartii	Providencia stuartii	USA
GCF_008693805.1	FDAARGOS_645	Providencia stuartii	Providencia stuartii	USA
GCF_001558855.2	FDAARGOS_145	Providencia stuartii	Providencia stuartii	USA
GCF_044162305.1	M-D2G1-1	Providencia rettgeri	Providencia rettgeri	China
GCF_003204135.1	AR_0082	Providencia rettgeri	Providencia rettgeri	USA
GCF_963855525.1	PS9952019BGR	Providencia stuartii	Providencia stuartii	Bulgaria
GCF_002947315.1	AR_0026	Providencia stuartii	Providencia stuartii	USA
GCF_000783455.2	FDAARGOS_87	Providencia stuartii	Providencia stuartii	USA
GCF_034661195.1	23021821	Providencia xianensis	Providencia xianensis	China
GCF_019047885.1	FDAARGOS 1449	Providencia rettgeri	Providencia hangzhouensis	Germany
GCF_019048545.1	FDAARGOS 1451	Providencia rettgeri	Providencia xianensis	Germany
GCF_018861215.2	PreM15793	Providencia rettgeri	Providencia hangzhouensis	Argentina
GCF_010319405.1	BML2576	Providencia rettgeri	Providencia hangzhouensis	Japan
GCF_013702265.1	PROV023	Providencia rettgeri	Providencia zhijiangensis	China
GCF_025916175.1	12105	Providencia rettgeri	Providencia xianensis	Colombia
GCF_030062245.1	12100	Providencia rettgeri	Providencia hangzhouensis	China
GCF_010319105.1	BML2526	Providencia rettgeri	Providencia hangzhouensis	Japan
GCF_018861255.2	PreM15758	Providencia rettgeri	Providencia hangzhouensis	Argentina
GCF_018861235.2	PreM15628	Providencia rettgeri	Providencia hangzhouensis	Argentina
GCF_014394705.1	YPR25	Providencia rettgeri	Providencia hangzhouensis	China
GCF_013694385.1	PROV275	Providencia rettgeri	Providencia hangzhouensis	China
GCF_025583505.2	YZLc5-3	Providencia rettgeri	Providencia hangzhouensis	China
GCF_016406205.1	R39	Providencia rettgeri	Providencia xianensis	China
GCF_013423885.1	G0519	Providencia rettgeri	Providencia hangzhouensis	China
GCF_020985345.1	L1	Providencia rettgeri	Providencia xianensis	China
GCF_010318885.1	BML2496	Providencia rettgeri	Providencia hangzhouensis	Japan
GCF_020683065.1	06-1619	Providencia rettgeri	Providencia hangzhouensis	Colombia
GCF_005155965.1	Pr-15-2-50	Providencia rettgeri	Providencia hangzhouensis	China
GCF_002984195.1	FDAARGOS_330	Providencia rettgeri	Providencia xianensis	China
GCF_029011985.1	YK205	Providencia rettgeri	Providencia xianensis	China
GCF_013255915.1	YPR31	Providencia rettgeri	Providencia hangzhouensis	China
GCF_001874625.1	RB151	Providencia rettgeri	Providencia xianensis	Colombia
GCF_013702025.1	PROV002	Providencia rettgeri	Providencia xianensis	China
GCF_010320145.1	BML2531	Providencia rettgeri	Providencia hangzhouensis	Japan
GCF_018771265.1	W986	Providencia rettgeri	Providencia xianensis	China
GCF_023650895.1	18004577	Providencia rettgeri	Providencia hangzhouensis	China
/: Missing

## Sheet: Supplementary Table 3
Supplementary Table 3. Pairwise comparison of ANI values of 79 Providencia strains
	GCF_900475855.1_NCTC12003	GCF_044162895.1_M-D3G1-2	GCF_016618195.1_LLDRA6	GCF_038442735.1_P50213	GCF_027286065.1_2021CK-01296	GCF_040208285.1_9923	GCF_036897355.1_Z2CR1897	GCF_008693805.1_FDAARGOS_645	GCF_000314895.2_DSM19967	GCF_013702025.1_PROV002	GCF_963855485.1_PS13962019BGR	GCF_002843235.3_WCHPr000369	GCF_010319405.1_BML2576	GCF_020683065.1_06-1619	GCF_019047885.1_FDAARGOS1449	GCF_002947315.1_AR_0026	GCF_027286045.1_2021CK-01196	GCF_003204135.1_AR_0082	GCF_038069215.1_2024CK-00366	GCF_010669105.1_MF1	GCF_018128385.1_3347685	GCF_002983665.1_FDAARGOS_291	GCF_044162235.1_M-D1C2-2	GCF_018861215.2_PreM15793	GCF_915402005.1_2019-04-29290-1-7	GCF_038449115.1_205_92	GCF_018861255.2_PreM15758	GCF_040312265.2_1503	GCF_019048105.1_FDAARGOS1450	GCF_020985345.1_L1	GCF_963855525.1_PS9952019BGR	PR66_genome	GCF_005155965.1_Pr-15-2-50	GCF_013255915.1_YPR31	GCF_001558855.2_FDAARGOS_145	GCF_005157325.1_99101	GCF_001874625.1_RB151	GCF_027286025.1_2020CK-00448	GCF_036898185.1_Z29CR2279	GCF_002984195.1_FDAARGOS_330	GCF_014394705.1_YPR25	GCF_029962585.1_2939_90	GCF_020808945.1_KM4	GCF_023650895.1_18004577	GCF_030062245.1_12100	GCF_019890815.1_VCSW10	GCF_001888205.1_BE2467	GCF_023184555.1_PROV_UAMS_01	GCF_013423885.1_G0519
GCF_900475855.1_NCTC12003	1	0.7928124949562879	0.7819894180327869	0.7920853427419355	0.7805792598752598	0.7919910751600944	0.791986644962303	0.7800954630762954	0.7791842020497803	0.7915431061643835	0.780197970600245	0.7923849203659776	0.7928689839206295	0.7928707561885385	0.7934062245238892	0.7803703712770298	0.7806500207813799	0.7920567208672087	0.780647446985447	0.7805523285420946	0.7804831041580899	0.779806604004904	0.792809105882353	0.7924599143835616	0.7834018115384617	0.7838466870462363	0.7924629178082192	0.7925966165413533	0.7919861949898443	0.7917766758053462	0.7801979420171499	0.7920115110356537	0.7933233757961783	0.7929754651550518	0.7805966598611679	0.9913853674121406	0.792396287956329	0.7806491920422249	0.7918866826429305	0.7918960191518468	0.7929754651550518	0.7836405810397554	0.7922307439972945	0.7927749612141654	0.7928121193624957	0.7923881836461126	0.7799908665581774	0.7918630245874032	0.7928595810991957
GCF_044162895.1_M-D3G1-2	0.7926495249247241	1	0.7792745289256198	0.9843124349394486	0.778256587893864	0.9840970371325426	0.9102658828547056	0.7801440972499003	0.7778987768347478	0.8271708459214502	0.7793302330253115	0.9109658005698006	0.9183813134411601	0.9217204536652837	0.9187887748434521	0.7794476489533011	0.7784870780024763	0.9846718160681994	0.7784846553858853	0.7809935956851779	0.7806611683569981	0.7782970198139911	0.9999566838649157	0.9220458153078204	0.7840494190073105	0.7850641612533436	0.92220286308204	0.9108518897637795	0.9947941406649617	0.8270622694174757	0.7793162494969819	0.9102653850525717	0.9184631833150384	0.9188852024070022	0.7787115483870968	0.7923439521563342	0.8273297089144935	0.7789344933920704	0.9102661700312765	0.8263416803903628	0.9188852024070022	0.7850562848415426	0.9850391003640145	0.9180540055325037	0.9217540832644059	0.9844197459165155	0.7798416660007991	0.984425665803109	0.9185396835443038
GCF_016618195.1_LLDRA6	0.7816272279685561	0.7785632117695815	1	0.7808107231404959	0.8109947547974414	0.7791325635681534	0.7782575959933222	0.8100952677633881	0.7944400672107537	0.7794910117838276	0.8101189210893855	0.7784131352030137	0.7786591512154923	0.778491754601227	0.778525633401222	0.8105994537815125	0.8110680170575694	0.78029671920365	0.8109952155325971	0.8113345665145666	0.810380737442109	0.8099486926042764	0.7784538095238094	0.7783613627090984	0.775970346975089	0.7769485866194061	0.7783923428571429	0.7788138247508306	0.7789837062051498	0.7787263599348535	0.8101178770949722	0.7793427703826954	0.7801755196118076	0.7783792501013376	0.8110196605472808	0.7810206955435236	0.7783203857084857	0.811535343035343	0.7782706641604008	0.7784112161616161	0.7783792501013376	0.776958	0.7808424958881578	0.7797176970697483	0.7784818609406954	0.7803143937525688	0.8099863610916725	0.780075401822701	0.778816612111293
GCF_038442735.1_P50213	0.7923913668341709	0.983454324742268	0.7814934295136026	1	0.7782475549108994	0.9931435039564788	0.9074888885809311	0.7878590972222224	0.7774951598401597	0.8281966158445443	0.788061283443195	0.9147664951430823	0.9167645090403339	0.9213573355173357	0.9170053162162163	0.7778191020408163	0.7788130488815243	0.9930636857490867	0.7785472610141314	0.7783956481105241	0.7878036696532918	0.7782475010158473	0.9836041915550979	0.9239326461126005	0.783746203773585	0.7880092689295038	0.925026140304782	0.9118582819148938	0.982409935880995	0.827523009650181	0.7879311059371363	0.9106090391741661	0.9178031450298751	0.9180116099234628	0.7787472653721683	0.7932923538908621	0.8342418517458501	0.7786711003236245	0.9074496480044346	0.8271381612318841	0.9180116099234628	0.7879272910447762	0.9931009140586191	0.9178335327635329	0.9243957183098591	0.9915742487562189	0.7881641332819722	0.9928628189762797	0.9169941111707841
GCF_027286065.1_2021CK-01296	0.7800745915841585	0.7778415200330442	0.8110152432621631	0.7782389689440994	1	0.7786370724637682	0.7792481440329218	0.9920122072189043	0.7937123851921274	0.7788351545564031	0.9922722104172066	0.7799034732510287	0.7779143965867534	0.7797429871175524	0.7771922345223452	0.9985824539559015	0.9994400469043151	0.7779656179775282	0.9994696846099121	0.9991411086198306	0.9921844432717677	0.9926364791288567	0.7779875463917525	0.7795539504669102	0.7728396388765046	0.7740791891891893	0.7795558164094233	0.780215668580804	0.7782427641939493	0.7759391554467564	0.9923205469155002	0.779636256684492	0.7791923937908497	0.7780299674664498	0.9936457362288136	0.7806818924466339	0.7773473255813954	0.9928988605310647	0.7792788797364086	0.7760950385708485	0.7780299674664498	0.773824986678508	0.7776664960792407	0.7778986885245902	0.7804841159887234	0.7779724337748344	0.9932018795811519	0.7772661812163838	0.7768180459770114
GCF_040208285.1_9923	0.7917500871898056	0.9835409369369369	0.7795755638784853	0.9930280069324091	0.7786461083333334	1	0.9096877605750621	0.7780466381418094	0.776934123762376	0.827183935309973	0.7788186431753746	0.9109957535014007	0.9175106354051055	0.9217112648768335	0.9186690161290322	0.7806765886152605	0.7785572636401499	0.9929098368883312	0.7785660083333333	0.7790950122549021	0.778848846780766	0.7775320332792208	0.9836501721922386	0.9206803857812069	0.7841375553886595	0.7845426721250466	0.920582491749175	0.909120699359153	0.9816199131323454	0.827357896944278	0.7788164763061969	0.9092355191715646	0.9183720938432329	0.9186277768729642	0.7784902233049128	0.7919504289544236	0.827906816701214	0.7780413110749186	0.9096778915329274	0.8263978917120387	0.9186277768729642	0.7844457546468401	0.9915794140435835	0.9162274066906275	0.9218962916666668	0.9920176774672272	0.7792388020833333	0.9935019324530218	0.9175652780060257
GCF_036897355.1_Z2CR1897	0.7920278320245818	0.9094988714733542	0.7785744282744284	0.9078874059626638	0.7791919259567388	0.9099311191335739	1	0.7777659304703477	0.7764869169567379	0.8263133432925008	0.7798877786785571	0.9957804975609758	0.9183060222531294	0.9194541896361632	0.918689565096953	0.7777632456861134	0.7800880836092716	0.909608	0.7800846026490067	0.7794867496937525	0.7806018130081301	0.77810459326212	0.9096913824362607	0.9196626136363638	0.7828619715603382	0.7830217958557176	0.9197198219104157	0.9966545134624469	0.9087559937088934	0.8254086403376545	0.7801780493727236	0.9907237475490196	0.9189816712555066	0.9189151520086861	0.7770258258011503	0.7940283685800604	0.8274548535936114	0.7791556346623272	0.9998938131868133	0.8241982111347733	0.919023566395664	0.782937041011882	0.9090697470489038	0.9222860104438643	0.9193443929058662	0.907568766891892	0.7786160187831769	0.908944637268848	0.9185701540577716
GCF_008693805.1_FDAARGOS_645	0.7795525335502237	0.7800155662264905	0.8110682071852111	0.7878594680030839	0.9929390992167102	0.7776399878296145	0.7783146957942019	1	0.7927683216783217	0.7780966386554623	0.9938494552435805	0.7881634166341273	0.7767147563431334	0.7786179372738239	0.7781781624447125	0.9941890885416667	0.9937104398148147	0.7885364801235045	0.9940044407216495	0.9933762096565971	0.9938183008763387	0.9942020522388059	0.7807354744816587	0.7795355421686747	0.7733213386173492	0.7740797381056308	0.7858052590572653	0.7796049555016181	0.778352388980263	0.7760466572008113	0.9939163260399135	0.7787719118835894	0.7780856820016143	0.7793033838182543	0.9938663758736733	0.780597154340836	0.7833881797056544	0.993682267630202	0.7783582026143792	0.7759711102172164	0.7793531818181818	0.7736189466783218	0.7773134446254071	0.77963220135837	0.7803787878787878	0.7778533373786408	0.9939905039787797	0.777315794165316	0.7787392668269231
GCF_000314895.2_DSM19967	0.7774471393158155	0.7746391172069825	0.7930573474291207	0.7748979154078549	0.7924073529411765	0.7750545685785537	0.7744755005055614	0.7909117050258339	1	0.7750955291139242	0.7907627058823531	0.7749958400809718	0.7750201367088608	0.7760511838161837	0.7759798260437376	0.7923836585365853	0.792268793755913	0.774464108836745	0.7924560995260664	0.7924778111789573	0.7909775047892721	0.7907861108501645	0.7746371571072319	0.7747877811244981	0.7694241705913134	0.7694927200424178	0.7747899095931693	0.7751162822458271	0.7757334335201224	0.7747983849669885	0.7908187853107344	0.7753413357034028	0.7772738290513834	0.7756677392166585	0.7912158407494145	0.7772925161290322	0.77616012066365	0.7913556676003737	0.7744499898938858	0.7752372897669706	0.7756677392166585	0.769581172413793	0.7749125300000002	0.7752233801404214	0.7761281540770386	0.7748108441558442	0.7904990823970037	0.7746946227848102	0.7752911379657604
GCF_013702025.1_PROV002	0.7916448034188034	0.8275144839101395	0.7800964179104477	0.8283633273809524	0.7785826343434343	0.8278718064709406	0.8263636677582613	0.7774777054386661	0.7760330614250615	1	0.7812661838006232	0.8290007121749409	0.8266057451338199	0.8289743837243836	0.8276177543755562	0.7769544649298596	0.7790340442655935	0.8284133752997603	0.7787432161616161	0.7786108852719333	0.7811485787000783	0.7770095791583167	0.8277181562216168	0.828304930535028	0.7820613620488941	0.7824469798136646	0.8281642536210464	0.8267689319526629	0.8276046312594842	0.99249596232794	0.7809352401405701	0.8303330957876515	0.8284960491997628	0.8283084914048608	0.776317086991221	0.7933297934304098	0.9940453134834181	0.7780487125984251	0.8263482459797499	0.994852460452665	0.8283084914048608	0.7822141724941726	0.8280779600357887	0.8301309335302807	0.8306654318448884	0.828121889221557	0.7760080668257757	0.8275627702499248	0.8271585328532853
GCF_963855485.1_PS13962019BGR	0.7797737022132798	0.7802624631327223	0.8114919346995484	0.7883667204921184	0.9922198424993545	0.779651	0.7806074900872322	0.9931751331431289	0.7923715077910174	0.7820779089506172	1	0.7896148868431148	0.7773365974440896	0.7784951646172154	0.7792569912905779	0.9929618149100258	0.9930105012722648	0.7889568136117556	0.9931653536895674	0.9919414555669052	0.9993753999125876	0.9931469058185406	0.7811857692307692	0.7794299445764054	0.7733373003472223	0.7743444827586207	0.7862695525812621	0.7801269580696202	0.7788604108463435	0.7768601065088758	0.9999724338737201	0.7829298821218075	0.779738899009901	0.7804675343002744	0.992966279422931	0.7799451998401279	0.7837075265957446	0.9935326968503938	0.7805920658207772	0.7759899245732433	0.7804675343002744	0.7741294777729824	0.7788019967728924	0.783857188584651	0.7800903905325445	0.7788311268174475	0.9929349690770696	0.7780298142164782	0.7791795854717727
GCF_002843235.3_WCHPr000369	0.79168266487214	0.9108498686839853	0.7779853019575177	0.9155387473903968	0.7785874795417348	0.9110522452407616	0.9947086246973367	0.7872117610789982	0.7762204095904096	0.8284371804733728	0.7887277850038256	1	0.9184611015299027	0.9203538598863944	0.9189583783783785	0.7772923975659229	0.778831164691459	0.9129076696083839	0.7788206132461162	0.7790643115214774	0.7891523479923518	0.7770376449128495	0.9108884453302961	0.9204640296096905	0.7808092742551566	0.7839864681335357	0.9220011102299763	0.9963189428918591	0.9106529037751915	0.8245296508803887	0.7890103055767762	0.9888431523378581	0.9190317742825608	0.9192230038126362	0.7758496665311101	0.7936673331096948	0.8299996639392169	0.7784636995605273	0.9947365874939409	0.8239973361779945	0.9192281949360195	0.7838729601518027	0.9107830874394759	0.9181880042689434	0.9213396744061916	0.9094577746319367	0.7861830627164293	0.9089559994353472	0.9196080500268962
GCF_010319405.1_BML2576	0.7932636407267741	0.9182635160839162	0.779756364011556	0.9173417535545023	0.777099942927028	0.9179423663697105	0.9193953975363941	0.7766183118971062	0.776829437250996	0.8260338022581629	0.7764727028112449	0.9192543426183845	1	0.9730302025249868	0.9881850724269378	0.7766254888438135	0.7770681921824104	0.9168281074240718	0.7770657776872963	0.7765443497757848	0.7770180870980872	0.7775215213062525	0.9182194994407158	0.9729097755479272	0.7827794537001163	0.7830689888931444	0.9729389965672036	0.9193750502232142	0.917333478137422	0.824995982905983	0.776518429087987	0.9193158151120951	0.9884107800152944	0.9880139508700103	0.7765518951612903	0.7936218069815195	0.8251343486238533	0.7778027667197452	0.9194612027972028	0.82509574526573	0.9880139508700103	0.7830136078130984	0.9173801539322699	0.989092733776188	0.9729900394529195	0.9171156901883609	0.7785525069197311	0.9186257306510198	0.9934137238805971
GCF_020683065.1_06-1619	0.7928639665757163	0.921541526082131	0.7783622826086957	0.9219220550964188	0.7788489246878776	0.9223755503057254	0.9200004619191642	0.7777750833995235	0.7762214849531327	0.8284004435844001	0.7775646536624202	0.9204999155543447	0.9722150758765044	1	0.9719085348468849	0.7779805905826017	0.779020659429031	0.9221663157894736	0.7790157539203859	0.7779326735833999	0.7778123179074445	0.7783449781312127	0.9215221291932355	0.9983595382746053	0.7817762428188434	0.7839005257099002	0.9983616123540857	0.9204141300138312	0.9206567857142858	0.8266907011736383	0.7777110735586481	0.919994725365719	0.9725632881002088	0.9711630322239831	0.7774701157222665	0.7925566180461331	0.8286767337873852	0.7790350098231827	0.9199584744365037	0.8261364888487038	0.9710997121732242	0.7836752762854949	0.9221333061568738	0.9709076311688312	0.9998740627928773	0.9210667822197373	0.7788216719492869	0.9223667585043578	0.9720324864446167
GCF_019047885.1_FDAARGOS1449	0.7937161231281198	0.9182561720664306	0.7784541411290323	0.9174630493760174	0.7771419573245794	0.9183293602150537	0.9192765618915161	0.7774575588352611	0.7777448496605238	0.8278266845238096	0.7782187519809826	0.9188011754966887	0.9869754181449569	0.9714685560231456	1	0.7793734415841584	0.7771631147540983	0.9177487695687998	0.7771253464534645	0.777223	0.778574925672961	0.7771436829463572	0.9182224462585035	0.9707137490113367	0.7837753967037179	0.7843479012810852	0.9707848087575838	0.9189341447368421	0.9184851460859977	0.8281669462492616	0.7782220570749108	0.9190628193952601	0.9863151123326961	0.9921007526881722	0.7781618713220871	0.7929408219178083	0.8273434954046843	0.7772953977047884	0.9192855397885364	0.8269415585960737	0.9921007526881722	0.7842148075471699	0.9191066729780905	0.9845111344853493	0.9713666184591112	0.9169420653347733	0.7790820537124803	0.9176109509371555	0.9866538619495301
GCF_002947315.1_AR_0026	0.781454224555735	0.7798355263157895	0.8121970696864113	0.7782466885784718	0.9984847498710676	0.7810291471301536	0.7777970197856554	0.9942977288047705	0.7943261772853185	0.7784709695512821	0.99241274852299	0.778576771685761	0.7768880065226254	0.7789464677613137	0.7801803638544582	1	0.9984118514698299	0.7785061154639177	0.9984048323878288	0.9979702994464017	0.9921527115987461	0.9941306189605641	0.7798044983818769	0.7781806077795785	0.7757148905429072	0.775667534065934	0.7781941855753647	0.7802246453182002	0.7787360544779199	0.7765371796937953	0.992412751091703	0.7780202909836067	0.7812887624353363	0.779634874451973	0.993885691309987	0.7793962834008096	0.7792122684085512	0.9939308888313035	0.7778046762886599	0.7763626465863455	0.779634874451973	0.7752859612846458	0.7797383605220229	0.778965988700565	0.7793226498800959	0.778463771569433	0.9941403807040418	0.7778469631774927	0.7778196211205161
GCF_027286045.1_2021CK-01196	0.7794680435676121	0.7781867915980231	0.8122964411557435	0.7785027016963177	0.9992814710666977	0.7784310095159289	0.7800076856435644	0.992126125601418	0.7947029293401966	0.7790090453269154	0.9928928969359332	0.7804927741137676	0.7776336517533252	0.7806437439613528	0.7775938208709943	0.9985609718273456	1	0.7779365583333332	0.9999693958048337	0.9992737453829105	0.9927301441812566	0.9930867155870445	0.7782162083161795	0.7800882575142162	0.7736956188780053	0.7760938986013985	0.7800645229395046	0.7840483225545676	0.7790428666114332	0.7760786904761905	0.992953457352569	0.779922933168317	0.7797954523227384	0.7786889800081599	0.9935882822410147	0.7804254408163266	0.7777874659182038	0.9932558211953791	0.7800166184971099	0.7760196011396012	0.7787792373572593	0.7758073017958824	0.7773585395117916	0.7781923867809057	0.7815436946011282	0.7782280298013246	0.9929586882322976	0.7769726549035698	0.7768557430213465
GCF_003204135.1_AR_0082	0.7918745815126051	0.9841524710126257	0.7806859566639411	0.993754910866911	0.778006097055164	0.994109118609922	0.9095804234157432	0.7885658894044858	0.777092594059406	0.8285174175990325	0.7883162879377433	0.9129222623312208	0.9162986161587924	0.9216732297788974	0.918174707658523	0.7780603641571194	0.7780261659751038	1	0.7778980124740126	0.7782677823073787	0.7878297805642632	0.7794122819063004	0.9841820200462605	0.9208240252100841	0.7838975891472869	0.7843762691131498	0.9220419708631117	0.9089229606566656	0.9842721169772257	0.828103248715624	0.7881502141744549	0.9079383066104078	0.9177663586659377	0.918272248340708	0.7782251041241324	0.7922788391655452	0.8312271185935637	0.7787866249495358	0.9095691642978966	0.8280628818181818	0.918272248340708	0.7841398009950248	0.9940273273273273	0.9172747160839161	0.9217509618065235	0.9971979774718399	0.7906489185072353	0.9941757864175713	0.9176097364039956
GCF_038069215.1_2024CK-00366	0.7801174598600248	0.777752403609516	0.8111470598591549	0.7778177878289475	0.9992686180963571	0.7782120296418279	0.7804743236616264	0.9928127268119614	0.7941627378190256	0.7796361238439888	0.9925710449268046	0.7805230040816327	0.7777685450901803	0.780327	0.7777640024529845	0.9985263171487604	0.9999926208941606	0.7777557798924286	1	0.9991775747011952	0.9923891429304594	0.9926859793033822	0.7779335723064318	0.7802691932230738	0.7734906057906459	0.7763806475770926	0.7802021514907334	0.784153649517685	0.7785102973977694	0.7763053987730062	0.9926027547931382	0.7796602776643529	0.7797773015873015	0.7787318078638021	0.9932535910290237	0.7810981766381765	0.7782158583433373	0.9932512132629994	0.7804300245398773	0.7762404164965291	0.7788214627228525	0.7761621576398064	0.777161469740634	0.778532151589242	0.7811049001597445	0.77783180999181	0.9924260579121159	0.7767374836601307	0.7770043551020409
GCF_010669105.1_MF1	0.7810978759627076	0.781971557312253	0.8126825043660496	0.7788469317723054	0.9989008066517747	0.77893661663286	0.7794420816491511	0.992288611680328	0.7949677624942687	0.779640817212791	0.9920824993591387	0.7795032501006847	0.776745689935065	0.77974819009901	0.7782685043754972	0.9980665682563715	0.9986390012269939	0.7784585284552845	0.998618213842719	1	0.9919937271778823	0.9938285792635152	0.7840913703993735	0.7794165069306931	0.7731200219202105	0.7746527181500872	0.7800657204895382	0.7831882043222004	0.7796720751633988	0.7760707446377986	0.9921605360348806	0.7801363966480448	0.7821088578180387	0.7810341116352203	0.9934537235984355	0.7801748690044338	0.7802568350959657	0.9925384191555098	0.779164644012945	0.776189	0.7812916372202592	0.7744746244541486	0.7781863477198698	0.7807186928883593	0.7813881357927787	0.7782949938949939	0.9937335953002611	0.7771436266884979	0.7782043966547193
GCF_018128385.1_3347685	0.7798326131687243	0.7806431696428573	0.8113132705965909	0.7875323295675887	0.9926849342105264	0.7778706720977597	0.78060964544722	0.9935305021728632	0.7928423120567375	0.7818707272727272	0.9997393342180935	0.7900435384615385	0.7768470118706509	0.7783570895824888	0.778723509127789	0.9934203140539125	0.9934555688002074	0.7878669878574226	0.9935283307413166	0.9926648933402706	1	0.9936618566037736	0.781674802259887	0.779920136765889	0.7725167360496014	0.7739300306748466	0.7874828599146294	0.7802807809983897	0.7774639009159033	0.7762406666666667	0.9998202429328623	0.7835093841294908	0.779878217781403	0.7806487103254319	0.9936280586555931	0.7802954444899632	0.7839819005052467	0.9935928863409771	0.7806040572119258	0.7754053219233903	0.7808238739462064	0.7736400570425624	0.7774573679901761	0.7854015704750686	0.780449514446228	0.777437464095199	0.9936657080185232	0.7763921063394683	0.780096868198307
GCF_002983665.1_FDAARGOS_291	0.7795308972797402	0.7788807309236947	0.8104553517241381	0.7776750325203253	0.9927839265390584	0.7773214626262626	0.7778570241506345	0.9942283914010378	0.7923755524734165	0.7773904731355253	0.9934863396598473	0.7782704679802955	0.7776226464726983	0.7788169233854794	0.7780974556451612	0.9941157700312175	0.9937290909090911	0.7803960176991152	0.9937311465781409	0.9938045129276575	0.9924375918979744	1	0.7789846829855538	0.7777966425702811	0.7729522392638037	0.7747012467755805	0.7777998232931728	0.7796676076360681	0.7789016497770572	0.7755391723859508	0.9934841453201972	0.7785063962873285	0.7781721762078766	0.779347561073288	0.9936473939861219	0.7801169351590818	0.7754113825983313	0.9931695090503349	0.7779844271685761	0.7756902721088436	0.779347561073288	0.774422925989673	0.7789639207048458	0.7773026471782378	0.7789539524576955	0.7780185259766412	0.9992482364111085	0.777032154158215	0.7776060987454472
GCF_044162235.1_M-D1C2-2	0.793415250507786	0.9998140238206447	0.7788053022092538	0.9844084439300413	0.777999086738949	0.9843273962361434	0.909981976284585	0.7813219657097288	0.777318010939831	0.8269067875491085	0.7806613946945338	0.9105852844607982	0.9181153184979138	0.921563235862069	0.9184869149225334	0.7789675101543461	0.778136643124221	0.9845186781757279	0.7780825654885657	0.7837322045995242	0.7820374320486816	0.7783814861563518	1	0.9221326664832141	0.7840354868624421	0.7850336569455104	0.9222574382885353	0.9106960055865924	0.9950754575664621	0.8266568210911308	0.7804267069729949	0.9101181172491545	0.9185101904761905	0.9191657950243376	0.7784421680876978	0.7931742323369565	0.8275426202723147	0.7794088048289739	0.9099177947413063	0.8260272582619339	0.9192310537692516	0.7848802532617037	0.9850455486219449	0.9184446719736481	0.9218254328767124	0.9845841297016863	0.7803356713426854	0.9846534906639005	0.9190451025430681
GCF_018861215.2_PreM15793	0.7928659054846499	0.9212978444444444	0.7785627368421052	0.924133256375839	0.7792520495129871	0.9208817281232802	0.9192250553605185	0.778461028185788	0.7765814179104478	0.8271378122232065	0.7780736579572448	0.9195301000811469	0.9713455508919202	0.9972923676612128	0.9711395746367238	0.7777586933867735	0.7792557658022691	0.9205147144866386	0.7792527512155591	0.7788523622671423	0.7785685109780439	0.7772346507936508	0.9214459390581717	1	0.782231614142967	0.7857831876412961	0.9996308990987031	0.9211496257404416	0.9200653923766816	0.8265605525362318	0.7780245508508112	0.918376678610805	0.9717235199789694	0.9708619180584552	0.7772541230523372	0.7938049450926562	0.8317298628963155	0.7786740710059172	0.9192603863820589	0.8262720873493976	0.9707590695856138	0.7855744364869958	0.9202201871508381	0.968860564391996	0.9964993297271874	0.9205787200890372	0.7781704984301413	0.920665275280899	0.9718231403463428
GCF_915402005.1_2019-04-29290-1-7	0.7833680068991951	0.7841716236020053	0.7760086212991606	0.7840492629179332	0.7731847693685624	0.7850082101313319	0.782907854961832	0.7735510993843449	0.7725115260416666	0.7822493286767559	0.7731529042179262	0.7823847664624809	0.7824668545878695	0.7821404555895864	0.7841195862068966	0.7752841407958024	0.7733399552572706	0.7840485956790124	0.7734751188873935	0.7733120729537367	0.7731763314133805	0.7729164964788733	0.7841716236020053	0.7823308252988816	1	0.990623983073261	0.7824040755007704	0.7826357464681175	0.7852453650057939	0.7823109270752521	0.7731525922671354	0.7820665245527216	0.7841399351887153	0.7846238538461539	0.7733326516157593	0.7827915753683415	0.7821458228331423	0.7729621472663137	0.7829289156166475	0.7817113160941722	0.7846238538461539	0.9911831160949867	0.7854226121372032	0.783240127511592	0.7821471912273951	0.7836575163147792	0.7730995175438596	0.7841042164035426	0.7825538277327153
GCF_038449115.1_205_92	0.7840203025718608	0.7866331995412844	0.7775859658344284	0.7869232150776053	0.7749647245482593	0.7849120926811328	0.7830573949261642	0.774535935064935	0.7728233885152612	0.7832055200623296	0.7746956393584742	0.7838311202697641	0.7833056134969326	0.7842193290371493	0.7848887334593573	0.7758737234503685	0.7763538330419582	0.7852785308595229	0.7763716353301269	0.7751968416447944	0.7744017463075586	0.774563460548885	0.7866331995412844	0.7843680925718551	0.9899322187004753	1	0.7858075344506519	0.7849025167785234	0.7861836587211503	0.7834199144301829	0.7746946467273516	0.7850492350538433	0.7836948850574713	0.7855366564768818	0.7756849613069647	0.7838463492063492	0.7840358286145716	0.77454231871472	0.7831543707354056	0.783173934681182	0.7855366564768818	0.9995644399136485	0.7840005748413588	0.7843337406015037	0.7841224006058312	0.7839376946220383	0.7743780780653373	0.784774742703533	0.7844402453756135
GCF_018861255.2_PreM15758	0.792411182905983	0.9217548865522968	0.7787592966855295	0.9254581899265477	0.7791285235982252	0.9196267155266015	0.9189496183613558	0.7850260665137616	0.776606642048252	0.8279401683899558	0.7855194594594594	0.9221569618239661	0.9714197664041995	0.9974872358900144	0.9710492783505155	0.7779267729083665	0.7792694404186794	0.9222216208035223	0.7792665700483091	0.7799906862745098	0.7863090126776795	0.7771359960552269	0.9219734564498346	0.9986803331156108	0.7825207033639143	0.787502851331361	1	0.920675247077577	0.920239420654912	0.8265783599638228	0.784965855890202	0.9192208189537113	0.9719668520461698	0.9709176744791667	0.7771877362986497	0.7936755993208828	0.835678009387079	0.7786275391236305	0.9189137977048306	0.8264643011722275	0.9708108480749218	0.7872170440251572	0.9196549626556018	0.9691484390992834	0.996388917647059	0.9193232711817931	0.7842955206361226	0.9206040420168067	0.9720690108471075
GCF_040312265.2_1503	0.7922960694822888	0.9098301092436977	0.7784881556195966	0.9117140937996819	0.7795121839546191	0.908919692008879	0.9961203549600377	0.77939598015873	0.777104827586207	0.827066687279152	0.7795561699604743	0.9962478048780489	0.9184830835654597	0.9201359035476717	0.9190020453289109	0.778449078525641	0.7831317935432444	0.9087790358049056	0.7830918632546982	0.7814099724083563	0.7802527031311931	0.7780658457211732	0.9101831420612814	0.9211548326639895	0.7819466717325229	0.7837422197309417	0.9212806224953246	1	0.908333453359796	0.8255976324453757	0.779144676715589	0.9910456896551725	0.9188882564802182	0.9193483951965066	0.7770596709470305	0.795907851424912	0.8270572427012682	0.7794734059405941	0.9961732384760115	0.8245099246761072	0.91943510087241	0.783733826606876	0.9091185881696429	0.9237114554838709	0.9244807456828885	0.9079987311347121	0.7785200198333995	0.9074578034356522	0.9190553708298869
GCF_019048105.1_FDAARGOS1450	0.7922996372881356	0.9938439984748348	0.7794877267028834	0.9817514066496165	0.7787822945348353	0.9812273937388649	0.9098558199541285	0.7790053436988543	0.7793328462709285	0.8271814333232539	0.778169810855263	0.9106684195565662	0.9164671279299633	0.9205813920853214	0.9183708018737943	0.7791117147568012	0.7794125124378108	0.9827720878274268	0.779410688225539	0.779176404771699	0.7781506705298012	0.7794939861281108	0.993898127064803	0.920089752878405	0.7857606218809982	0.7861890178232841	0.9199819129213483	0.9085236987849676	1	0.8265148437499998	0.7781072050965887	0.9079716723940434	0.9175025513603554	0.9184636027777778	0.7784459109645507	0.7911409938101788	0.8275336237564065	0.7789081199021206	0.909833931746487	0.8261089674247082	0.9184636027777778	0.7861553808260705	0.9827497569089048	0.9166599214586255	0.9207974621424566	0.9824851359671627	0.7807740177849637	0.9834333472258401	0.9179128301362246
GCF_020985345.1_L1	0.7920875823045268	0.8268825121506683	0.7797315393890675	0.8271930334728034	0.7766756094578068	0.8280384583083383	0.8253401201923076	0.7760895963229417	0.7762788168875798	0.993340785645005	0.7772143084260731	0.8249925542822676	0.8253039437480894	0.8270413813813815	0.827903285841496	0.7766431389776358	0.7766812556053811	0.8282219717463182	0.776568648979592	0.7762941495778045	0.7770992055888223	0.7761237044453343	0.8266493753790175	0.8263574033816427	0.7822228931061193	0.7827933062958671	0.8263784410876132	0.8256785005973716	0.8263833110164334	1	0.7772137122416536	0.82633453143535	0.8276815068493152	0.8279478007181329	0.7767872651933702	0.7926333299110198	0.9935633082706766	0.775900824088748	0.8254006580528848	0.9935918306801738	0.8279478007181329	0.7825293384912959	0.8285426350343181	0.8259140998487141	0.8269954968477936	0.8278402382388421	0.7763452943500593	0.8275582760699217	0.8260434141169343
GCF_963855525.1_PS9952019BGR	0.7798711304700163	0.7799379001996007	0.8112133148212426	0.7874420896098879	0.9918641941297632	0.779296575562701	0.7804883751493429	0.9931647930542341	0.7925564917127073	0.78176436772692	0.9999837017281844	0.7897317069428462	0.7765502787733971	0.7777250177654953	0.7785707692307692	0.9929109252120276	0.9925530200152015	0.7883795106796115	0.9926982767359351	0.9919497679755227	0.9993880200829512	0.9930520157519074	0.7805858853959411	0.7782541178797469	0.773145988651244	0.7743942640692641	0.7848797778628877	0.7799395234312947	0.7785885532264694	0.7770254297029702	1	0.7825891886569517	0.7788438301219033	0.7793814174150723	0.9926973257575759	0.7802316760676873	0.7836457372039725	0.9931049509563512	0.7805004304503786	0.7763679258077385	0.7795049609679937	0.7740250519930677	0.7784913422546634	0.7840434365443425	0.778760601888277	0.7785704131227216	0.9930059128778862	0.7775919642857143	0.7786316725698543
PR66_genome	0.7925872724173202	0.9100377758913412	0.7801879827444536	0.9113706008470089	0.7791310952768729	0.9097371264689424	0.9907169818716315	0.7794877958697378	0.7772506894841269	0.8308127001160093	0.7830701052631578	0.9897262411883182	0.9190207481296758	0.920127903314917	0.9192472089227421	0.7776248286981057	0.779389788445891	0.9089996503102087	0.7789269321895426	0.7806966268894192	0.7836653762183236	0.7775493787575151	0.9107093140286757	0.9196938934878588	0.7823365504169826	0.7843289865871833	0.9193998349834985	0.9908499829890645	0.9085306357388316	0.8268278841010401	0.7829923290347793	1	0.9195248713782833	0.9199619329758713	0.7775597809637594	0.7958808725267597	0.8252535729260257	0.7789529976114651	0.9907596081312761	0.8243903760529482	0.9199619329758713	0.7842996238361266	0.9093400870053328	0.9259988812222768	0.9231072708224202	0.9084778369195923	0.7779632394924662	0.9093824465355005	0.9194390240568616
GCF_005155965.1_Pr-15-2-50	0.793147221664995	0.9175833050847457	0.7804971026156943	0.9174284367380114	0.7784469894222946	0.917730203472599	0.9188738809654415	0.7776588710968774	0.778	0.8280864590163934	0.7791957323832146	0.9185288885839737	0.9872617611181703	0.97245322647902	0.9873982743682311	0.7792111049504951	0.778536848090983	0.9174955291222314	0.7783627146927147	0.7803585329103886	0.7788344949698189	0.7774051945447252	0.9178167056901715	0.9718040021008403	0.7831749580472921	0.7821569498660543	0.9716015531691986	0.9183305424464335	0.917642529247911	0.8273115789473685	0.7788572034906784	0.9187174316644113	1	0.9871195033589252	0.7771003885804916	0.7933418118118118	0.827598265002971	0.7782848295003966	0.9188738349780704	0.8272571572401539	0.9871195033589252	0.7819112916826372	0.9181702877307275	0.9860042208281055	0.9723112065386612	0.9170723276805253	0.7802471546635183	0.9170277863436123	0.9876570769610261
GCF_013255915.1_YPR31	0.7936500736771602	0.9183029989065062	0.7785483975903614	0.9187099097664545	0.7782458381030254	0.9182718524545702	0.9188037506804574	0.7787326021420071	0.7773715273078782	0.8278459002687371	0.7798321854043393	0.9187398854024555	0.9872192689161553	0.9711075019867549	0.9929073144876326	0.7795033954041205	0.7782921346938776	0.918066118330108	0.7782861576153532	0.781012624505929	0.7800260247702757	0.778082	0.9185946183102418	0.971397871001573	0.7845187935034802	0.7842976239907727	0.9713266509680797	0.9189366975224611	0.9182400722824576	0.8275519140041805	0.779654409790762	0.9192749501750607	0.9869872862632083	1	0.7781381183431952	0.7937795446936727	0.8302023445255473	0.7791353794466404	0.9188928940920228	0.8264564142472314	1	0.784098	0.9188595983606558	0.9840511138923654	0.9714127862892754	0.9170785652055541	0.7797332137223973	0.9171529027777777	0.9867357690405538
GCF_001558855.2_FDAARGOS_145	0.7803317701989445	0.77814283876156	0.8119686829436039	0.7782702379991931	0.9940176005291007	0.7779478568540235	0.7774844081632653	0.9939418569214877	0.7926742751955823	0.7769986728147555	0.9932344297014544	0.7770660351163742	0.7770584255147356	0.7777203247794708	0.7792854295942722	0.9938390300051734	0.9939810267266473	0.7775324653626733	0.993984	0.9936987766233766	0.993067446753247	0.9936765842985844	0.778252249899558	0.7777487705905987	0.7731204736842106	0.7752160775862069	0.7777397065916398	0.7777225223033253	0.7777753798513625	0.7770817855719411	0.9932336945436002	0.7779405667202574	0.7778705071884986	0.7788550237529691	1	0.7792394365626266	0.775918711607499	0.9938862785916216	0.7774720212331563	0.7757702075848303	0.7788550237529691	0.7751652348125808	0.7771420684039089	0.7782125279552716	0.7776843028846154	0.7778661398544866	0.9933532522407171	0.7773119868906185	0.7773099839228297
GCF_005157325.1_99101	0.9917539067909455	0.7929926779089377	0.7815910132340776	0.7932468215794605	0.7806967914438502	0.79238690226581	0.793797344328509	0.7807567415730339	0.7793357485322898	0.7933154313858697	0.7799518853451756	0.7943114712798119	0.7936972997946613	0.7929085427989131	0.7928897539602292	0.7794262965964345	0.7807607935855265	0.7926831143635126	0.780759095394737	0.7805824003254678	0.780144381611066	0.780279487075929	0.7930894743935311	0.7936706305385139	0.7834064699205449	0.7836179658444022	0.7935329359673025	0.7954485204245738	0.7919113747841106	0.792159386920981	0.7799522930964876	0.7945145522631066	0.7936495503355704	0.7935563098026096	0.7790957901134523	1	0.7921061289222374	0.7805973515248796	0.7938554542395694	0.7926469311276165	0.7935563098026096	0.7835510204855842	0.7919871579665643	0.795119784010316	0.794597073011734	0.7925979199185612	0.7790848990306947	0.7918464643709514	0.7929402870651808
GCF_001874625.1_RB151	0.7926151368925395	0.8270053566009103	0.7789845117029863	0.8332520114777618	0.7774359274357928	0.8285430671021378	0.826666776101745	0.782959700389105	0.7775748049382716	0.9944863344676715	0.783323005802708	0.8295044959207458	0.8250690980868509	0.8288073681090694	0.8272352564482657	0.7772673825772782	0.7775527628361859	0.8307749436201782	0.7775231023236853	0.7780756846307385	0.7832851360808709	0.775784368463395	0.8271664186327888	0.8308554058721935	0.7820179125095932	0.7840625886389629	0.8346852658227849	0.8261453313696613	0.8276508318264014	0.9930041586073501	0.7830599186676994	0.8247901820895522	0.8278710626298604	0.8307409953298307	0.7755907670682731	0.7921787367702288	1	0.77697301342812	0.8266825044352455	0.9987022290292178	0.8307137904873068	0.7838727477134149	0.8262924408505541	0.8267405160142349	0.8319063447079238	0.8274014170884192	0.7820694879751747	0.8266618397085611	0.8274247866034381
GCF_027286025.1_2020CK-00448	0.7798546259050683	0.7780664552388599	0.812785270128965	0.7775543099959531	0.9935678181818182	0.7771423111291634	0.7786314652014652	0.993217368813728	0.792494833712984	0.7788432780410743	0.9934384484038603	0.7783925172274018	0.7772150896771622	0.7781968047337278	0.7774663208300079	0.9938716492693113	0.9941888184143223	0.777847498989899	0.9941884326259269	0.9933990568978956	0.9932275150753769	0.9934771106659992	0.7782839983942192	0.7779577667592226	0.7727397049757815	0.7741363326039388	0.7779415101070154	0.7791262590799032	0.7774413445034736	0.7755545490822026	0.9934754376854601	0.7777051175040518	0.7778494904458598	0.7782456689162365	0.9937341801801801	0.7801857652243588	0.7771968015717093	1	0.7780494575856445	0.7758312465263995	0.7783336666666667	0.7739312708150745	0.7770661635475997	0.7780470239043825	0.7791671310832026	0.7777059111111111	0.9933224227968868	0.7766196069692058	0.7774275519169329
GCF_036898185.1_Z29CR2279	0.791314656645029	0.9094014907539116	0.7782889642105262	0.9077783541840423	0.7790194518272425	0.909724340460983	0.9999348218213814	0.777354221949222	0.7755543360160965	0.8261040293149866	0.7790999513579248	0.9959595940327709	0.9187480795992207	0.9195501210121012	0.9191769802941994	0.7773979200988468	0.7794617198508083	0.9091345405405404	0.7794596933278077	0.7787345272206304	0.7793627113821139	0.7775530863692182	0.9095519432624116	0.9195210831302464	0.7823474932718186	0.7823806748466258	0.9195448893685915	0.9965240269567273	0.908937677806341	0.8251241188895594	0.7792681287970838	0.9909392736196319	0.9194244269972452	0.9188678672470075	0.7769367626491156	0.7938089652847995	0.8266279036574486	0.7781440424663129	1	0.8240826182483981	0.9188899320097906	0.782311627105666	0.909009028283394	0.9226083390186303	0.9192341880108993	0.9076131705948374	0.7778910871335505	0.908908459137344	0.918971338105727
GCF_002984195.1_FDAARGOS_330	0.7926228166609766	0.8264558611196084	0.7799710160000001	0.8274544661067788	0.7770761566558442	0.8273805545454544	0.8248970404132484	0.7761041902109034	0.7767855670103093	0.9953404286410132	0.7762107547923323	0.8250807778450364	0.8255115546731827	0.8267004605659242	0.8270462256809337	0.7766763494602159	0.7770572228989039	0.8280887191078964	0.7766111356209152	0.7765759183673469	0.7761793046623795	0.7763627070063694	0.8264782813455658	0.8264033494121193	0.7825340540540541	0.7833908989197531	0.826399544632087	0.825292938873833	0.8263066584917228	0.993937224903475	0.7762104672523961	0.8249256199339539	0.8281992508143323	0.8276680150150151	0.7758745342845818	0.7934273410013531	0.9991554695611137	0.7763699684915321	0.8248616631194894	1	0.8276680150150151	0.7830736679536681	0.827821430718365	0.8279506011421702	0.8266661702767749	0.8281785078219013	0.7765419567779961	0.8275199029420687	0.8262752868357488
GCF_014394705.1_YPR25	0.7936500736771602	0.9183243099207434	0.7785483975903614	0.9187304908463783	0.7783349407437679	0.9182718524545702	0.9189108290296276	0.7788188620142744	0.7773715273078782	0.8278961791044777	0.7799190023659307	0.9187628879192802	0.9872192689161553	0.9710456170550847	0.9929073144876326	0.7795033954041205	0.778471455954323	0.9180877363184081	0.7784655569155448	0.7813564483030782	0.7801988023952096	0.778082	0.9186596335504886	0.9713653338570306	0.7845187935034802	0.7842976239907727	0.971294274888947	0.9190680864365317	0.9182400722824576	0.8275519140041805	0.7798282524654834	0.919295029617663	0.986990112845138	1	0.7781381183431952	0.7937795446936727	0.8302249547709368	0.7793083688783571	0.9189370340136054	0.8264564142472314	1	0.784098	0.9188595983606558	0.984058784088066	0.971358512847132	0.9170785652055541	0.7798176152936539	0.9171529027777777	0.9867381285537701
GCF_029962585.1_2939_90	0.7841290706460143	0.7862033320625238	0.7770920671609245	0.7871348726467331	0.7741469511658602	0.7848493459302326	0.7831772495309568	0.7741338601036271	0.7717098855359003	0.7833619141531323	0.7739377533419577	0.78400855754858	0.7841445873320538	0.784678484734263	0.7855829849056605	0.7748512662619254	0.7771244252376838	0.7849877121212123	0.7771426891482922	0.774710445414847	0.7739818422193325	0.77398513478819	0.7862033320625238	0.7848490132547863	0.9900136773179675	0.9976821092456847	0.7864251817847963	0.7855986563876652	0.7856982727613339	0.7834327451737453	0.7739362656317379	0.7847786229996279	0.7841555606582472	0.7857371112804878	0.7752946826758147	0.7837085563114135	0.7841008763460825	0.7738838787878788	0.7832127327327328	0.7835316325742956	0.7857371112804878	1	0.783609197053407	0.7852704280886219	0.7846741296156744	0.7841516300707109	0.7736708818565401	0.7848460513213329	0.7849888972809668
GCF_020808945.1_KM4	0.7920659683395083	0.9837233419221849	0.7810444725050917	0.9925632896688087	0.7777883512841757	0.9913370598166908	0.9088166248955724	0.777529172413793	0.776829915841584	0.8274228186714543	0.7785069343065694	0.9103460968015851	0.9163112174154188	0.920942774373259	0.9188135702789699	0.7791021696969698	0.7777917357083678	0.9929875037294879	0.7776276038205981	0.7781791717666259	0.7784529416564668	0.7792461794152985	0.9838466606637509	0.9193555442270598	0.7849935392194013	0.7833150917259454	0.9192745734727573	0.9090811611111111	0.9829200640204865	0.8274968570574163	0.7785042700729926	0.9083189935700307	0.9180203013182674	0.9180587908232117	0.7776303127538587	0.7919400067911715	0.8257240388059701	0.7779556713995943	0.9088941492620439	0.8264246835443037	0.9180587908232117	0.7834259291044776	1	0.9162102490315441	0.9209688440111421	0.9923186506378804	0.7806833438985739	0.9933679870129871	0.9173554610514727
GCF_023650895.1_18004577	0.7943411981258366	0.9181848344733243	0.7822000282942603	0.9186077574665295	0.779445349777598	0.9168194288056847	0.9221295527404344	0.7809888043904352	0.7777359196826972	0.8299621851200937	0.7848686959876544	0.9194566330055806	0.9882278294965849	0.9710946279069768	0.9854139734601904	0.779739691943128	0.7802146505050506	0.9174312938899639	0.7802109373737374	0.7809818841150965	0.7858083339790778	0.7787972622363708	0.9185118854024558	0.9699260215605748	0.7843657636224098	0.7855177030600681	0.9698938800615069	0.9230603998981153	0.9173788959955507	0.8267697186471117	0.7854439453425712	0.9256111162677089	0.9866188697174293	0.9846753210552514	0.7792097050727488	0.7959941247612986	0.8274758360461675	0.7805578537735849	0.9220923228142783	0.8278066934046346	0.9846791341129634	0.7854940484298146	0.9171278835540839	1	0.9716073258372037	0.9170483567299752	0.7811426053042121	0.9176657683741648	0.9863954306748466
GCF_030062245.1_12100	0.7925932435163354	0.9209452517193948	0.7785062805611223	0.9244812686567165	0.7796096470116326	0.9220103393602226	0.9190602169785733	0.7787962699960983	0.7770166848095003	0.8302060551805107	0.7788799374511338	0.9205920101713063	0.9717483263598325	0.9993723521159693	0.971297961548591	0.7780300555555556	0.7796827604166667	0.9214875935680621	0.7797182525050098	0.7794983581504704	0.77927208547685	0.7783354728927583	0.92101962129528	0.9963750601273285	0.7821393107431653	0.7845041311852704	0.9962551641861563	0.9237365433706696	0.9208170709060214	0.8267873175127665	0.778463675146771	0.9228055514802199	0.9717633619344774	0.9706409850438371	0.7769914845605701	0.7944527149758455	0.8318466685829262	0.7801592179636082	0.9190081502576622	0.8263286160312218	0.9706409850438371	0.7842709478127398	0.9216519028908224	0.971469352465048	1	0.920675930264993	0.7788328610567515	0.9218613536995514	0.9717031449126414
GCF_019890815.1_VCSW10	0.7921434510326448	0.9832235865633076	0.7802431313542091	0.9913985356167784	0.777779720394737	0.991377425061425	0.9070310341003606	0.7776197751906865	0.7768265089641433	0.8269694041916167	0.7771114975845411	0.909338442877292	0.91564481934408	0.9199183425720621	0.9165832875235786	0.7776327173473514	0.7776999506578949	0.9961145576875156	0.7776195102880658	0.7775312069663831	0.777096635665184	0.7773908697394791	0.9832097420686097	0.9195025027382256	0.7828718562190947	0.7831732184338703	0.9194845263445264	0.9078239286701688	0.982406572383646	0.8267870382645376	0.7771091666666667	0.9073107385565853	0.91657459576777	0.9165181432432432	0.7773559222133121	0.7918025848739495	0.8268834014814815	0.7774200878594248	0.9070071084003328	0.8270191024096386	0.9165181432432432	0.7831991535580525	0.9921728515337422	0.9160500193691202	0.9197563291839558	1	0.778664837944664	0.9930206220095695	0.915486218878249
GCF_001888205.1_BE2467	0.7793527505070995	0.7803622723609992	0.8106532835820897	0.7881206471734893	0.9933976315100759	0.7789125342465754	0.7786301308793455	0.9945911543105531	0.7924664808843851	0.7770921862509992	0.994019894026975	0.7878298125732135	0.7791617386091128	0.779503263665595	0.780375382755842	0.9941103619791668	0.9936646742209633	0.7910399539347409	0.9936614164305949	0.9940690405228759	0.9936834215686274	0.999221630228137	0.7807568621936521	0.7791059152677857	0.7726600524017468	0.7735891969243913	0.7853482971295579	0.7793810113268609	0.7807534027777777	0.7763478705553338	0.9940090405014465	0.7788070271364924	0.7819758970233308	0.7808853682946358	0.993638238607271	0.7788833158107561	0.7824511871616396	0.9937926587998998	0.7786089860997547	0.7763303017070267	0.7808853682946358	0.7735841367521369	0.7805157736905238	0.7803610465116279	0.7801150100120144	0.7796008232931726	1	0.7785450507923609	0.7816989587505007
GCF_023184555.1_PROV_UAMS_01	0.7922788300368757	0.9847907085388009	0.7809131937602628	0.9938958465011288	0.7775522245236124	0.9948040546057669	0.909784767872401	0.7777855158407799	0.7782989582284853	0.8277090302114805	0.7777280909829408	0.9104578461538462	0.9186451446855871	0.9222947217537941	0.9185612144631522	0.7778022592592594	0.7775626459627328	0.9943777123356925	0.7774433029045642	0.7775459596375618	0.7776769889840881	0.7778844050529747	0.9848401841286307	0.9209159904868495	0.7836981025838797	0.7840697967791411	0.9208640033547666	0.9086271951219511	0.9847569638175143	0.8280985154826956	0.7777254224207961	0.9091120547164434	0.9179003000275254	0.9180742531926709	0.7778979091653028	0.7920113369345037	0.8269360737130674	0.7779072970779222	0.9097015176537586	0.8276579349148419	0.9180742531926709	0.7838454884615385	0.9949223088569267	0.9177472515440763	0.9222819640348413	0.9944885294117647	0.7792692379032259	1	0.9179312750556793
GCF_013423885.1_G0519	0.7930826441018768	0.9182098872697277	0.779245120359037	0.9176108001084893	0.7769689181406828	0.9176903889345387	0.9195546844860845	0.7785435345861655	0.776299846458643	0.8266865947752128	0.7789943170926519	0.9198939155313351	0.9929221864154687	0.9724000543478261	0.9880005460412014	0.7780166693418942	0.7770212751953929	0.9176753570436234	0.7770220855614974	0.7783711334405145	0.7796944489301575	0.7773835144927536	0.9184285698600054	0.9729983897863471	0.7822194455140548	0.7838335897435897	0.972979250780437	0.9199782743362832	0.918083866036687	0.826103186110265	0.7789047143427886	0.9195763990134281	0.988196305369958	0.9873674845258728	0.7771575543916197	0.7927033231707317	0.8277548713345302	0.7782004685622748	0.9195392697712867	0.8262378308487983	0.9873674845258728	0.7836194484871698	0.918070721220527	0.9870742098765432	0.9724471078431373	0.9165914560439562	0.7808870999604899	0.9174110208623087	1
GCF_030179155.1_2017-45-35	0.7796308350141186	0.7804646655922644	0.8110307855404937	0.7880007668353445	0.9927778165374678	0.7789549857781389	0.7786350060901341	0.993281679407549	0.7918130482758621	0.7815430211598745	0.9985712718316169	0.7894523647604328	0.7768418013671089	0.778194794082367	0.7793296868806977	0.9934935924586777	0.9934057889370381	0.788505925925926	0.9934082768289574	0.9929609044060809	0.99842852264967	0.993229051724138	0.7805954084507043	0.77914960175229	0.7730905074365704	0.774388011216566	0.7855085730858469	0.7792191750909827	0.7783067564208781	0.7768681021310816	0.9987649024444943	0.78257	0.7777070833333334	0.7791061291600633	0.9932892366803279	0.7795575262732417	0.7833008687258687	0.9934439094042344	0.778537048315063	0.7761218042690294	0.7791061291600633	0.7740532916307161	0.7788887444128405	0.7819416450726345	0.7791886417791899	0.7782208458114123	0.9929295150501674	0.7777650020399837	0.7778032457188371
GCF_029011985.1_YK205	0.7914243947277142	0.8270746879803257	0.7800231890567579	0.8279637353029847	0.7785490507364975	0.8274662852807282	0.8259501327300153	0.7774626669348351	0.775884072600696	0.9999956799647345	0.7812858320189274	0.8286405628742515	0.8261459593470896	0.8285973126692747	0.8271775105105107	0.7769007832792209	0.7790064099429503	0.828012933495293	0.778711779869067	0.778574634244373	0.7811224851367419	0.7769915028432169	0.8272821336603312	0.8282376628810519	0.7818102074363992	0.7822031088488646	0.8280954303646145	0.8263630065947243	0.8271633927473879	0.9924506472887152	0.7809507552392251	0.8299928141437755	0.8280752565256526	0.8278805670567058	0.7762435595959596	0.7931444501718214	0.9940954803226596	0.7780364100518549	0.8259343814121907	0.9949092774637506	0.8278805670567058	0.7819681073667712	0.8276761401389311	0.8296882869955158	0.8303146041666666	0.8277182408249926	0.775976807738815	0.8271475838926174	0.8267214788946251
GCF_030315915.2_D4759	0.7844151651768364	0.7850612620609805	0.7751948942869996	0.786979870967742	0.7731161656858306	0.7849604199066874	0.7847906520061728	0.7741244076038903	0.7714756836039812	0.7834988871411719	0.7739594584997781	0.7839491503267974	0.7834743781676413	0.7834992103205629	0.7836714070932922	0.7740828982300885	0.7744459801264679	0.785350477484472	0.7744426964769648	0.7740323138653588	0.7738994568121105	0.7742453737284389	0.7854568530659468	0.7836323062090245	0.8676303398815093	0.8686963510178903	0.7836742824074076	0.7857195658796648	0.786001882630957	0.7833638434303698	0.7739591788726145	0.785094863828155	0.7838101590997283	0.78560700232378	0.773720626368813	0.7838471572035535	0.7831114594807238	0.7744088726790451	0.7844055409582689	0.7833038017174083	0.7858542127659576	0.8686404539839407	0.7849654072924748	0.7861978708685627	0.7835365154477905	0.7849431883495146	0.7742937467018469	0.785894437162683	0.7839101391035549
GCF_036897975.1_Z7CR1848	0.7916565774116032	0.9095538774928774	0.7788338970280453	0.9079331672696911	0.7783949280131632	0.9097972127955494	0.9997638085808582	0.7771091504065042	0.776570869344179	0.8263604879500148	0.7784426594464501	0.9959859236603867	0.9185887590630228	0.9196179024255788	0.9191017820405892	0.7770746751123825	0.7789533128331283	0.909369546750285	0.7789516523165233	0.77821835089141	0.7787860378117458	0.7771326382113821	0.9096720329358319	0.9193520811907985	0.7825276680752977	0.7823055636503068	0.9194173016729628	0.9962934678942399	0.9092641324921137	0.8252478983764282	0.7787374739374497	0.9905502599313388	0.9193747175530449	0.9188240897959185	0.7760018956379944	0.7936850522765599	0.8266325228951256	0.7781993639291466	0.9998024064288861	0.8241670094024872	0.9188651319010063	0.7822442409177821	0.9091132538569425	0.9224476915005245	0.9195772938285088	0.9076018486212719	0.7770913204508857	0.9089964934696194	0.9189816584022037
GCF_018771265.1_W986	0.7920441614906832	0.827101858325667	0.7788355280259951	0.8279833754893104	0.7770234925131526	0.8279342341522598	0.827054060331825	0.7760784231697507	0.7758079682066569	0.9912912598619329	0.7761280858747993	0.8269252457039494	0.8261134692001226	0.827978465018094	0.8276695159350571	0.7752926623638564	0.7769488349514562	0.8281068732824427	0.7764984606011371	0.7767982986389111	0.7760302867528271	0.776236655948553	0.8271285333741579	0.8270774475843208	0.7820657209847598	0.7828678203125	0.8271537424058323	0.8264830286576169	0.8267756816779764	0.9933590576687117	0.7761280778491173	0.8279213078530906	0.8276613023816702	0.8284046582354714	0.775537307538891	0.7930631909028257	0.9923979471848529	0.776271689860835	0.8269792975580343	0.9926982964986343	0.8284046582354714	0.7827326778733386	0.8287478573587186	0.8262265405735204	0.827852556595231	0.8280351865332121	0.7751437759170655	0.8278503934126258	0.8266573634708738
GCF_018861235.2_PreM15628	0.7926097827586207	0.9214570888520972	0.7793133158107562	0.925325848413323	0.7795848449456303	0.9194308292682928	0.9181843427354978	0.7852767850324551	0.7769583134328357	0.8267471348645467	0.785854560669456	0.9211487136819863	0.9710756896551723	0.9975893742478941	0.9708058583464981	0.7781256926751593	0.779599698189135	0.921781456390565	0.7795933279678068	0.7798834663536774	0.7865272399232247	0.7772571941594317	0.9216052499999999	0.9985738424821002	0.7822334287896143	0.7873104686346863	0.9997894478657889	0.919726530612245	0.9196784613244295	0.8258654903730446	0.7854213719512196	0.9178900874555891	0.9714256695379797	0.9704244357976655	0.777466317875545	0.7937506132237067	0.8352247180192574	0.7789884681516216	0.9182139829605964	0.825738728966346	0.970439517759917	0.7871883284132842	0.918957887207703	0.9686343816793893	0.9965047488262911	0.9192395951859956	0.7842963395225465	0.9204253504607652	0.971708306783145
GCF_036898125.1_Z24CR2199	0.7923098997995992	0.9182110373781148	0.7800294173982443	0.9174007787100158	0.7786109674796748	0.9196195570788294	0.9193284429065745	0.7792923049219688	0.7778657304476144	0.828201788856305	0.7796507508939213	0.9184771687398595	0.986361161794355	0.9707991895390989	0.9870771223021584	0.7792131402317218	0.7786035203252033	0.917370242440752	0.7787452248569092	0.7793130301826847	0.7805017980691875	0.7786879550922214	0.9183256482982171	0.9698805558375635	0.7837365551330798	0.7841133547169813	0.9697735332827133	0.919466951348493	0.9172923113077137	0.827684565281462	0.7793585583432896	0.9176963543037642	0.9989232845714286	0.9864163978368211	0.7783219198730663	0.7941339037433156	0.8304660867068618	0.779368830963665	0.9193058348868176	0.8269534622195985	0.9864163978368211	0.7838705507355713	0.9179972647991546	0.9851100423306772	0.9707777362304194	0.9163988375200428	0.7814158060701617	0.9164681246582833	0.9866198923942282
GCF_010320365.1_BML2537	0.7798969428571428	0.7790233132045089	0.8108419269565218	0.786108727486296	0.99298441260745	0.7780311699959234	0.7781740188834154	0.9928155028873918	0.7920438479262675	0.7810396573454115	0.9985907142857143	0.7885433294528521	0.7767480564516128	0.7781541062801932	0.7784799276527331	0.9935719488900362	0.9936051311053987	0.7872780631332813	0.9936014010282778	0.992960195825818	0.9983493534980374	0.9933694769613948	0.7792891964644436	0.7789347275641026	0.7731595840630472	0.7744207046541974	0.7841496141855028	0.7782915085158152	0.7780380751755471	0.776410951229343	0.9987069159090909	0.7811351913875599	0.7774197112647417	0.7784696913827656	0.9933064889800102	0.7796316029292107	0.7818732332293292	0.9936149888309754	0.7781570484400657	0.775653401937046	0.7784696913827656	0.7743075728577642	0.7778209971393544	0.7819586221871299	0.7793737265093963	0.7779698776508973	0.9923316827386693	0.7773694103294021	0.7781376094817196
GCF_034661195.1_23021821	0.7900967706919946	0.8256004315253221	0.7773840868865648	0.831077810888252	0.7769488268839105	0.8279155664456618	0.8265684991324465	0.7761536014405763	0.7746192674532941	0.9978631132715351	0.7767720591763293	0.8264762342236571	0.8247862982083208	0.8271888934789022	0.8261623673349057	0.775739450060655	0.7774024675324676	0.8261731951073986	0.7766947856267865	0.778852336114422	0.7764213003220611	0.7753537060960841	0.8259450417163288	0.8334645971162002	0.7807588663347378	0.7827641817496229	0.8333366044670625	0.8257811139896373	0.826992962962963	0.991100559139785	0.7765918927571027	0.8246632610606505	0.8269071276909467	0.8294820930232559	0.7755279093097913	0.7918123170731707	0.9918321662763466	0.7760616040000001	0.8263896288779357	0.9934530399230398	0.8296257089011309	0.782790410855635	0.825939164222874	0.8255681485884102	0.8296578379160637	0.8264815152394774	0.7755938966202782	0.8252064638897213	0.8261452920143028
GCF_010319105.1_BML2526	0.7932660585197935	0.9183193896976484	0.7793973363524085	0.9170770440602343	0.7773605860655738	0.9176946675938804	0.9195148964165735	0.77686836495761	0.7775422311557789	0.8264317089575053	0.7767733791430881	0.9194000167224081	0.9998886730859559	0.9730883385909569	0.9881030978398984	0.776870554875561	0.7773543120393122	0.9165399128479055	0.7773519041769043	0.7769304429860543	0.7771044031071136	0.7777512110311752	0.9182730534564794	0.9729826965699208	0.7829255408043733	0.7834721162790698	0.9730116332453825	0.9195211812342922	0.9173021931818182	0.8253134342507646	0.776772037186742	0.919238331947908	0.9883134659525631	0.9879937855131816	0.7768520056841252	0.793469289392379	0.8253881807044412	0.7781094827586208	0.9195842825174825	0.8253443403734312	0.9879937855131816	0.7833128044996122	0.917231402575588	0.9890651111679019	0.973045023659306	0.9168171625421822	0.7787825188716727	0.918488378529494	0.9934328539437671
GCF_034330845.1_2023CK-01506	0.7925589986604153	0.9839985091565645	0.7788174558883875	0.9937000294478527	0.7786764137086902	0.9934799253545659	0.9092457936946902	0.7778138528827039	0.7775114610069102	0.8278879755515801	0.778969609406138	0.911143382028666	0.9181357741398445	0.9221365657967796	0.9180114452277658	0.7773125494150869	0.7788191765185486	0.9923759423222869	0.7789586560457517	0.7782388256513026	0.779312623801917	0.7780372402854877	0.9841978795676788	0.9217872912648113	0.7838444495588799	0.7854523242630386	0.9218711181318681	0.9097846296296297	0.9824427098445595	0.8270206478704258	0.7791418000796496	0.9099309624348781	0.9179087030435974	0.9180971229200214	0.7786792989365893	0.7932121884396927	0.8268083343355381	0.7787758035003978	0.9091462579573762	0.8262942610539067	0.9181407993562232	0.7853790087022323	0.9929502856426962	0.9166029147244311	0.9220446351575458	0.9923191607862905	0.778945049000392	0.9933597141424272	0.9178017038260391
GCF_031921585.1_21030415031	0.7916715089163238	0.9096230642877372	0.7782283940677966	0.9088019488296135	0.7803438804123711	0.9095048044382803	0.9996649912663756	0.7791476597476599	0.7755485485485485	0.8273429396013091	0.7809788419782873	0.9956061266068398	0.9187707194444444	0.9198170239076671	0.9190194883203561	0.7772830696332922	0.7806592713050639	0.9095882511337868	0.7806576204199258	0.7812795316915624	0.7811461234368697	0.7779998690671032	0.9099585106981983	0.9206452584150543	0.7819045367166476	0.781911014994233	0.9206323931398417	0.9962055425357395	0.9088802509982885	0.8251634968210719	0.7810488008048289	0.9907075115995116	0.9195548823851203	0.9207833306751727	0.7768805226337449	0.795149581239531	0.8299777622377623	0.7794178204609786	0.9996973858921162	0.8241150229568411	0.9208230385126162	0.7818470092024541	0.9088075167785234	0.9225603575156577	0.9211794534790723	0.9071984516129032	0.7781735016286645	0.9087289838206075	0.9193396349162778
GCF_013702265.1_PROV023	0.784205722326454	0.7870247106170947	0.7761203973214285	0.7854901910584638	0.7754242261640798	0.784799730042422	0.7860076479514415	0.775953752181501	0.7723502955145118	0.7893543904263277	0.7787826390076988	0.7874667225950783	0.7845427544677545	0.7845605373018941	0.7842738221709007	0.7742394230769231	0.7770645019745502	0.7853930798919335	0.777061351469943	0.7794370656370657	0.7796670522707797	0.774515514673675	0.7881954025181228	0.7854101392111368	0.8680088463892288	0.8682334405637255	0.7860676291441788	0.7861916812476227	0.7875350603817687	0.7824681556420234	0.7792006148590948	0.7896514132047479	0.7870680739893211	0.7868643531202435	0.7737781610206774	0.7848751713747646	0.7836547340221968	0.7760539913043479	0.7860311157495257	0.7829076456966422	0.7869454241156334	0.868256514548239	0.7849847824412785	0.7898257573474001	0.7853648047473202	0.7853422200846479	0.7743521761883995	0.7846327082526152	0.7853402996542452
GCF_010318885.1_BML2496	0.7928567701034368	0.919041054613936	0.780746762246117	0.917197096600108	0.7778755975855132	0.9175320862723819	0.9188326543377754	0.7785653098039217	0.7766340127388535	0.8279281953543776	0.778528537066246	0.9188533061002179	0.9859699546256617	0.9714025524203986	0.9882302137708179	0.7788072998430142	0.7777966666666666	0.9173846688560482	0.7775779870915693	0.7784834876422125	0.7789813097133756	0.7776769599371564	0.9190717817790917	0.970708037480479	0.7828333548387097	0.7848296076952093	0.9707081931788597	0.9190237040065412	0.9168929853631592	0.8269501014319809	0.7784309747434885	0.9183873561346363	0.9870532797825012	0.9879244031698862	0.7779368296529967	0.7926837841439042	0.8262610047562425	0.7784083784844915	0.9188340875713896	0.8260784769001491	0.9879244031698862	0.7844963066465258	0.9170161226158038	0.9857484073700151	0.9715992594510615	0.9168950151140424	0.7796170093457944	0.9168711065461517	0.9870052958653132
GCF_023520575.1_P14	0.780391298018601	0.778625565664557	0.8112318582841265	0.7872922256331542	0.9929613817514421	0.7828822385747483	0.7806402695204122	0.9940847606318349	0.7923062096029548	0.77983106614786	0.99298286407767	0.7872208719135803	0.776817033319952	0.7782710248324793	0.7808634902723737	0.9942221915002561	0.9926800784313726	0.786992511574074	0.9933846145751118	0.9919715735781689	0.9925833160621763	0.9935176241405652	0.779296474763407	0.7788229276827372	0.7740235711216158	0.7739679179136384	0.7856336743136518	0.7811122585669783	0.7784859087237479	0.7767211822854883	0.9929513399805449	0.7787088609112709	0.7796897092337918	0.7809906899224807	0.9930132509652511	0.7796185189669087	0.7863227711293942	0.9925861636502677	0.7806280110935024	0.7752603951007508	0.7810396083753393	0.7736815019255455	0.7812420927513641	0.7789273296354992	0.7796882081377153	0.7790496220472442	0.9933997287968441	0.7773223574605743	0.7790326797642436
GCF_036898155.1_Z26CR2253	0.7918577579705176	0.9094856943653957	0.7786165063291139	0.9077048680188942	0.7782475546391752	0.9097634343715238	0.9999043380900109	0.7769337973137974	0.7755813453815261	0.8261216552136241	0.7786751370967743	0.9959145330073349	0.9187425215697189	0.9197216528925618	0.9194118736080178	0.7768219443307409	0.7788822596548891	0.9093201025641027	0.7788811750205424	0.7780017242781619	0.7792765024232634	0.7770962128006522	0.9096432973893304	0.9195442014076882	0.7824541457770922	0.7824839961464355	0.9195819152953871	0.9964465596221961	0.9089608211731044	0.8249894933655005	0.7791055452716298	0.9908829371316307	0.9194708496551723	0.9191961123227916	0.7762600939542484	0.7942578241832267	0.8265650252300387	0.7784148000000001	0.9999290404040406	0.8241186367795059	0.9192376158038147	0.7824617923076923	0.9092188895120583	0.9225950104821803	0.9193694545950368	0.9077290104020243	0.7771135179943389	0.9088892277115277	0.9191593085399449
GCF_900637755.1_NCTC8113	0.7870261111111111	0.7849681988527725	0.7776337212389381	0.7848377405857742	0.7756000352733686	0.7859994425612054	0.7857129147812971	0.7751308855291577	0.7743009870801033	0.7850901628171149	0.7752425043252594	0.7852763392519834	0.7842483816793893	0.7841992565485362	0.7853275876366377	0.7755052083333334	0.7755933127753305	0.7853898775354	0.7755929251101321	0.7759735655202438	0.7751451325510648	0.7748617864923748	0.7849896824789595	0.7847808814472671	0.8144788172402272	0.8146423199999999	0.7847647670388911	0.7860113363363362	0.7860753564547206	0.7852327990970656	0.7751746087332468	0.7844085842696629	0.7850802239939256	0.7853788397581254	0.7746976085069445	0.787667193896539	0.7855471574178935	0.7744862727272727	0.785716919306184	0.7852413363533408	0.7853788397581254	0.8146358647117627	0.7855484392628808	0.7858082446206116	0.785192634202454	0.7848151810903545	0.7750330848772081	0.7847033384734001	0.7848334742857144
GCF_025583505.2_YZLc5-3	0.7930144821788837	0.9186663100733098	0.7803823524623524	0.9174579798529814	0.7780104708798018	0.9170578440492476	0.9184817390109891	0.7812824412584628	0.7773112319201996	0.8260588469601677	0.7814248649722001	0.9183570002749519	0.9877656932078351	0.9737850380277996	0.986394707347447	0.7790056432038835	0.7785166954732509	0.9175683840043826	0.7784721737340469	0.7826832617342879	0.7822271405557794	0.7779400971659919	0.9193897039827772	0.9736506004678971	0.7823451655119322	0.7829501612903227	0.9736105807622505	0.9189597963616615	0.9180436046191918	0.8249232651834035	0.7813417740652346	0.9187369335884121	0.9875232511708159	0.9858437826515526	0.7779572035613112	0.7932200603621731	0.8263559828046249	0.7791739158316634	0.9183408798460269	0.8251642767483561	0.985853999015021	0.782635618754804	0.9180693289328934	0.9872014041698064	0.9735227444876783	0.9166575367847412	0.7804508787276342	0.9176682573652029	0.9880367123287671
GCF_025916175.1_12105	0.7921613111947964	0.8265169214108911	0.780467780956273	0.8292819321932194	0.7790324288659792	0.8294453128797084	0.8274272989874927	0.7756059625559627	0.7763249571788414	0.993033397260274	0.7762455010141989	0.827575057915058	0.8259232655576095	0.8294686255639097	0.8261344906003637	0.7787383920615634	0.7790720305406521	0.8287733312845729	0.7788865535788168	0.7784537489812552	0.7759206446348429	0.7768619682797886	0.8267216316440049	0.8290445668353676	0.781421107266436	0.7851468467097756	0.8288880375782881	0.8261214840047394	0.8282010833333334	0.9952701475288912	0.7759727944760358	0.8256576360946744	0.8286853679783721	0.8284961998188953	0.7760960290556902	0.7926684368600684	0.9926332300561111	0.7766840969162996	0.8274890827873734	0.9926569031141869	0.8284961998188953	0.7851153746671738	0.8283571973162549	0.8259304012158056	0.8305521986239904	0.8294015696969699	0.7759835679806919	0.8284056004939797	0.8276794208144798
GCF_044162305.1_M-D2G1-1	0.7934140893703453	0.9998139397477814	0.7788061817423928	0.9844094444444444	0.7779977773144288	0.9843284171178139	0.9099733427442123	0.7813207177033492	0.7773175236200895	0.8269075763070416	0.7806601326366558	0.910580696489241	0.9181161363004172	0.9215640468965518	0.9184877140527317	0.7789662388302194	0.7781353385957624	0.9845196830713735	0.7780812598752599	0.783730963521015	0.7820361582150102	0.778380207654723	0.9999986395187414	0.922135619152449	0.7840362480680062	0.7850344090560246	0.9222601234229292	0.9107208908126222	0.9950764596114521	0.8266575769582444	0.7804254413542927	0.9101180665163473	0.9185107183673471	0.9191665900486752	0.778440893219651	0.7931730672554349	0.827543074130106	0.7794075412474851	0.9099177410234662	0.8260277172582621	0.919231848149149	0.7848810053722179	0.9850465782631305	0.918445097447159	0.9218262383561644	0.984585673151751	0.7803344128256512	0.9846539859958507	0.9190455263877496
GCF_016406205.1_R39	0.7923372347044592	0.8270298870229007	0.7796534456168831	0.8279772610128857	0.7780437291581943	0.8279891601208459	0.8267397619764991	0.777853967871486	0.7768945177411294	0.9913566330545992	0.7780968359999999	0.8273840095608006	0.8260820353982301	0.8277927851140455	0.8276223661381993	0.77638215210356	0.7780476973148902	0.8278814602307225	0.7775706211687782	0.779141	0.777960293526337	0.7772816411290323	0.8278127344461303	0.8269900574365175	0.7825275982872714	0.7833567355694229	0.8278417785133914	0.8263687989163155	0.8264944339045287	0.9934892334068087	0.778097	0.8282674740894284	0.8279833313271142	0.8291188520179373	0.776507564102564	0.7935363686572316	0.9925727204968945	0.7772691699920192	0.8267587661751429	0.9927737732111911	0.8291188520179373	0.783108229329173	0.8287078530734634	0.8267043147362039	0.8276864534534534	0.8277603643480878	0.776170231629393	0.8280186429872497	0.826549803566032
GCF_013694385.1_PROV275	0.7936524177687352	0.9175713616071428	0.7796421309475396	0.9165115141522395	0.7774519006568145	0.9164376816417084	0.9187522402418911	0.7780831457085827	0.7772518432725483	0.828062694485842	0.7818374139280125	0.918243618117711	0.9885877703912044	0.9705614791666668	0.985677900328864	0.7781530392943065	0.7779445204918032	0.9171118194640339	0.7779413975409837	0.7778425888529887	0.7827267429022081	0.7771694688128773	0.9175771997770967	0.9699661196759864	0.7827378292777135	0.7837972894333846	0.970044863031568	0.9189973806911684	0.9169929838937554	0.8256405236077481	0.7827694117647059	0.9187237162891045	0.9865821475492673	0.9849957800252845	0.7779233227344992	0.793578224393531	0.8254943798916315	0.77808	0.9186623303105248	0.8267417443609023	0.984999572800809	0.783839	0.9174167873176207	0.999960064372919	0.9705182842242503	0.9170016373288629	0.779904183471728	0.9172478575450451	0.9863241355256602
GCF_010320145.1_BML2531	0.7918515740740741	0.9183035512750951	0.7809823824575267	0.9172106023454158	0.7793445051875498	0.918468648212846	0.9190707222373066	0.7855638274420372	0.7763765582524272	0.827150814196242	0.7856719740853659	0.9181269097413318	0.9850840105474636	0.9703787640156454	0.9928808949232586	0.7786042660369934	0.7848962256049962	0.9177490059750136	0.784632813479624	0.7776847491110234	0.7861743479938272	0.7843890856703802	0.9183677181571817	0.9709534754012101	0.7842662131519273	0.7831591434034416	0.9709438637559178	0.9182982512315271	0.9180723379120879	0.8267801897983392	0.7855816437833714	0.9177398090371166	0.9871119918893129	0.9924902990346126	0.7766872691397001	0.7919573397542345	0.8271408900059138	0.7854150832072618	0.9190776513711648	0.8267079075281566	0.9924902990346126	0.7828524703178859	0.91814599192463	0.9855784795613162	0.9703645274668056	0.9174239138678223	0.7871160468631897	0.9159831468911213	0.9867510256410258
GCF_013702185.1_PROV013	0.7840516472358029	0.7903163561232155	0.7762830789825971	0.7873131833778116	0.7764117043941411	0.7859727809523809	0.7837330122324159	0.7773366407263297	0.7736143498694519	0.7849315805471123	0.7770073016564952	0.7839633739992375	0.7832386488609584	0.7839649475728154	0.7842629853054911	0.7768944434782609	0.7773756659340658	0.7869733244172717	0.7773717494505494	0.7822868662420384	0.7772699737876803	0.7756274483062033	0.7919758955223881	0.7846961856866539	0.9901454602630074	0.991094643061108	0.7852413127413128	0.7858565820386509	0.7893679145825319	0.7826305527638191	0.7769515320820604	0.7850230171428573	0.7849521133821828	0.7864825685592893	0.7749793289183223	0.783630904636261	0.7842872637195122	0.776669561251086	0.7837039373088687	0.7821845342095091	0.7864825685592893	0.991031721381673	0.7849844938176197	0.7858077833655707	0.7853339876352395	0.7846977181467181	0.7759095024006984	0.7848613909337465	0.784482496130031
GCF_029193595.2_PR-310	0.7937497451374916	0.9180267819221344	0.7795473628173629	0.9168215903549174	0.7775910024549919	0.9170230690674549	0.918798206654044	0.7785962490023941	0.7781137437934459	0.8268217872086073	0.7790175268389662	0.9194333232711307	0.993224268172888	0.9725477981888746	0.9872867853634577	0.7784335588470778	0.7776039443535188	0.9161010402869757	0.7776390176013099	0.7780545068163592	0.7796605983935743	0.7771151556264966	0.9182067491166077	0.9725640543311123	0.7830847857969896	0.7839952850712678	0.9726551546918947	0.9210722776280323	0.9164663356258598	0.8264788997918526	0.779018707753479	0.9194482867132868	0.988130092430677	0.9873668101328086	0.7788976664025357	0.7934940396905482	0.8265423074644551	0.778116779864163	0.9187461271989175	0.8254676118954641	0.9873756426640452	0.7839148555347092	0.917084080195069	0.9871996614388846	0.9726303177473521	0.9160317839740119	0.7793112632821724	0.9172875804661488	0.9931038740687335
GCF_000783455.2_FDAARGOS_87	0.7798022465531225	0.7792065880942869	0.8111127773900907	0.7876436409266409	0.9924651144641	0.7776048498376623	0.7781117109024092	0.9930741930076629	0.7926128027522935	0.7774897322142288	0.9928892290961817	0.7878623848555816	0.7764574820430967	0.7783268292682927	0.7776066546329723	0.994307717820479	0.9931736850192063	0.7878792134831462	0.9931768527528809	0.993533783006536	0.9925900810412572	0.9934333690239044	0.7793275658419794	0.7782561732851986	0.7732221541155867	0.7740605492589363	0.7848032101167314	0.7788167724867725	0.7775320804267543	0.7754949053564237	0.9929614908034851	0.7777172768039137	0.7780120426216326	0.7781565447316103	0.9942191122580646	0.779694071082391	0.7831091913746631	0.9930229286608261	0.7780771061224491	0.7751808861267041	0.7782406160572336	0.7740000960279353	0.7771859063136457	0.7786883159582999	0.7792325717703349	0.7779863393939394	0.9932848157958103	0.7765049336550061	0.7781875899280575
GCF_035747985.1_41	0.7810936024340771	0.7794873563680192	0.8116292508591066	0.7855953284104159	0.9932225130753137	0.7777818524523713	0.7780145748160261	0.9938586203498401	0.7928022140221402	0.7779118358445678	0.9936043403629229	0.7854652869496856	0.7778703236245954	0.7795647000397299	0.7791393370607028	0.9935790053832351	0.9931258117647059	0.7881986382978724	0.9933698063334205	0.9926416245210729	0.9933925374251499	0.9942977587528751	0.7798216907051283	0.778691835594573	0.7729632997811817	0.7742279618386817	0.7832516900858704	0.7796555654281099	0.7788825472473295	0.7755851703406813	0.9935894574024061	0.7771271004473362	0.7795718346045766	0.7794798639455782	0.993454592516658	0.7800351385493072	0.7824265336948103	0.9931014111675127	0.7779843826655765	0.7754945461815274	0.7795292714171338	0.7740210811984367	0.7776851878787879	0.7786954614767255	0.780300126833135	0.7778135482562855	0.994421439563167	0.7775414936914937	0.7779562997187626
GCF_036898085.1_Z21CR2119	0.7912720514653323	0.9091249541284404	0.7776866608467918	0.9078369170759895	0.7793138424717145	0.90947269630485	0.9999500750511715	0.7778347316444827	0.7752251228437009	0.8260866812500001	0.7794783884648007	0.9958738708036623	0.9184529997090485	0.9192675574052812	0.9187174833285012	0.7773756760259178	0.7797220999999999	0.9091898903378778	0.7797195782608695	0.7791357467811159	0.7797277299829642	0.7775528430107528	0.9093355381893247	0.9190646743727093	0.7818290567545964	0.7820099400719137	0.9191325224719101	0.9964922593320236	0.9086134997029115	0.8251277834072198	0.7796532174650276	0.9910978247580235	0.9193094765602531	0.9188003834138029	0.7768836010362695	0.793624364212751	0.8266359894377137	0.7791844963875905	0.9999822950819671	0.8237389045033536	0.9188228392958546	0.781951584197925	0.9086249271137026	0.9223140894220282	0.919270722001137	0.9068558170125693	0.7783724498506187	0.9085538609467454	0.9185309406366504
GCF_002393505.1_FDAARGOS_408	0.7834062131084706	0.7838717749419953	0.7767244527802295	0.7846422407267223	0.7740636188340808	0.7833931424207713	0.7815301454267127	0.7736102576632609	0.7720057580477675	0.7830006984866124	0.7737758716005351	0.7816082368621479	0.782385644028103	0.7817818216904671	0.7830434683641976	0.7739229214986619	0.7740460610139076	0.7837103043143298	0.7740193063063064	0.7740465889735545	0.7739014176760879	0.7736602823114248	0.7838717749419953	0.7817886027713626	0.9888099369863014	0.9877141912568306	0.7817749229583976	0.7822924617737003	0.7844565973025049	0.7826257109557111	0.773792983942908	0.7820972343632253	0.7824679829655439	0.7833670108695653	0.774482901805372	0.7829535719754978	0.7822444319503684	0.7738196122994652	0.7815718874425727	0.7826966718506999	0.7833670108695653	0.9876774181222707	0.7841504395604396	0.7836747611710324	0.7818055791505792	0.7835729541984734	0.7736494251864854	0.7834908779360801	0.7823772688588007
GCF_019048545.1_FDAARGOS1451	0.7918097619047619	0.8271932483097727	0.7781053314121039	0.827725571256765	0.7757520881383856	0.8275570813106796	0.8250941633648279	0.7754875192229866	0.7760868186372746	0.9941849142004477	0.7751747127831716	0.8267011731173117	0.825342936483584	0.8278364266345285	0.8268011114466929	0.7761344614764017	0.7758051216494846	0.8273723131127451	0.77580649339934	0.7751730012150668	0.775058581300813	0.7754353892944039	0.8271187507673419	0.8275034670312975	0.7817765688575901	0.78294967276977	0.8274018594035302	0.8249561038167937	0.8268452982779829	0.9957740544518029	0.7751747208737864	0.8243012560679611	0.8269539147521161	0.8269344675090252	0.7758338125750902	0.792231362218371	0.9937849369903632	0.7754304138208116	0.8250446116356989	0.9942292926045017	0.8269344675090252	0.7828165095442151	0.8270251115866707	0.8263740521686382	0.8278450165712566	0.8286058282766992	0.7758013373253492	0.8270177753912243	0.8265219644471227
[truncated: 30 more columns]

## Sheet: Supplementary Table 4
Supplementary Table 4. Pairwise comparison of dDDH values of 79 Providencia strains
Query strain	Subject strain	dDDH (d4, in %)	C.I. (d4, in %)
'GCF 000314895.2 DSM19967'	'GCF 000783455.2 FDAARGOS 87'	22.6	[20.3 - 25.1]
'GCF 000314895.2 DSM19967'	'GCF 001558855.2 FDAARGOS 145'	22.6	[20.3 - 25.0]
'GCF 000314895.2 DSM19967'	'GCF 001874625.1 RB151'	21.5	[19.2 - 23.9]
'GCF 000314895.2 DSM19967'	'GCF 001888205.1 BE2467'	22.6	[20.3 - 25.0]
'GCF 000314895.2 DSM19967'	'GCF 002393505.1 FDAARGOS 408'	21.1	[18.8 - 23.5]
'GCF 000314895.2 DSM19967'	'GCF 002843235.3 WCHPr000369'	21.5	[19.2 - 23.9]
'GCF 000314895.2 DSM19967'	'GCF 002947315.1 AR 0026'	23	[20.7 - 25.4]
'GCF 000314895.2 DSM19967'	'GCF 002983665.1 FDAARGOS 291'	22.6	[20.3 - 25.0]
'GCF 000314895.2 DSM19967'	'GCF 002984195.1 FDAARGOS 330'	21.4	[19.1 - 23.8]
'GCF 000314895.2 DSM19967'	'GCF 003204135.1 AR 0082'	21.6	[19.3 - 24.0]
'GCF 000314895.2 DSM19967'	'GCF 005155965.1 Pr-15-2-50'	22.1	[19.8 - 24.5]
'GCF 000314895.2 DSM19967'	'GCF 005157325.1 99101'	21.4	[19.2 - 23.9]
'GCF 000314895.2 DSM19967'	'GCF 008693805.1 FDAARGOS 645'	22.6	[20.3 - 25.1]
'GCF 000314895.2 DSM19967'	'GCF 010318885.1 BML2496'	21.8	[19.5 - 24.2]
'GCF 000314895.2 DSM19967'	'GCF 010319105.1 BML2526'	21.8	[19.6 - 24.3]
'GCF 000314895.2 DSM19967'	'GCF 010319405.1 BML2576'	21.8	[19.6 - 24.3]
'GCF 000314895.2 DSM19967'	'GCF 010320145.1 BML2531'	21.8	[19.6 - 24.3]
'GCF 000314895.2 DSM19967'	'GCF 010320365.1 BML2537'	22.6	[20.3 - 25.0]
'GCF 000314895.2 DSM19967'	'GCF 010669105.1 MF1'	23	[20.7 - 25.4]
'GCF 000314895.2 DSM19967'	'GCF 013255915.1 YPR31'	21.9	[19.6 - 24.3]
'GCF 000314895.2 DSM19967'	'GCF 013423885.1 G0519'	21.8	[19.6 - 24.3]
'GCF 000314895.2 DSM19967'	'GCF 013694385.1 PROV275'	21.8	[19.6 - 24.3]
'GCF 000314895.2 DSM19967'	'GCF 013702025.1 PROV002'	21.4	[19.1 - 23.8]
'GCF 000314895.2 DSM19967'	'GCF 013702185.1 PROV013'	21.2	[19.0 - 23.7]
'GCF 000314895.2 DSM19967'	'GCF 013702265.1 PROV023'	21.1	[18.9 - 23.6]
'GCF 000314895.2 DSM19967'	'GCF 014394705.1 YPR25'	21.9	[19.6 - 24.3]
'GCF 000314895.2 DSM19967'	'GCF 016406205.1 R39'	21.3	[19.1 - 23.8]
'GCF 000314895.2 DSM19967'	'GCF 016618195.1 LLDRA6'	23.1	[20.8 - 25.6]
'GCF 000314895.2 DSM19967'	'GCF 018128385.1 3347685'	22.7	[20.4 - 25.1]
'GCF 000783455.2 FDAARGOS 87'	'GCF 001558855.2 FDAARGOS 145'	95.5	[94.1 - 96.7]
'GCF 000783455.2 FDAARGOS 87'	'GCF 001874625.1 RB151'	22.7	[20.4 - 25.1]
'GCF 000783455.2 FDAARGOS 87'	'GCF 001888205.1 BE2467'	95	[93.5 - 96.3]
'GCF 000783455.2 FDAARGOS 87'	'GCF 002393505.1 FDAARGOS 408'	21.1	[18.9 - 23.6]
'GCF 000783455.2 FDAARGOS 87'	'GCF 002843235.3 WCHPr000369'	23.3	[21.0 - 25.8]
'GCF 000783455.2 FDAARGOS 87'	'GCF 002947315.1 AR 0026'	95.2	[93.6 - 96.4]
'GCF 000783455.2 FDAARGOS 87'	'GCF 002983665.1 FDAARGOS 291'	95	[93.4 - 96.2]
'GCF 000783455.2 FDAARGOS 87'	'GCF 002984195.1 FDAARGOS 330'	21.3	[19.1 - 23.8]
'GCF 000783455.2 FDAARGOS 87'	'GCF 003204135.1 AR 0082'	23.2	[20.9 - 25.7]
'GCF 000783455.2 FDAARGOS 87'	'GCF 005155965.1 Pr-15-2-50'	21.7	[19.4 - 24.1]
'GCF 000783455.2 FDAARGOS 87'	'GCF 005157325.1 99101'	21.4	[19.1 - 23.8]
'GCF 000783455.2 FDAARGOS 87'	'GCF 008693805.1 FDAARGOS 645'	94.8	[93.2 - 96.1]
'GCF 000783455.2 FDAARGOS 87'	'GCF 010318885.1 BML2496'	21.9	[19.7 - 24.4]
'GCF 000783455.2 FDAARGOS 87'	'GCF 010319105.1 BML2526'	21.5	[19.3 - 23.9]
'GCF 000783455.2 FDAARGOS 87'	'GCF 010319405.1 BML2576'	21.5	[19.3 - 23.9]
'GCF 000783455.2 FDAARGOS 87'	'GCF 010320145.1 BML2531'	23	[20.7 - 25.4]
'GCF 000783455.2 FDAARGOS 87'	'GCF 010320365.1 BML2537'	94.1	[92.4 - 95.5]
'GCF 000783455.2 FDAARGOS 87'	'GCF 010669105.1 MF1'	94.5	[92.8 - 95.8]
'GCF 000783455.2 FDAARGOS 87'	'GCF 013255915.1 YPR31'	21.8	[19.6 - 24.3]
'GCF 000783455.2 FDAARGOS 87'	'GCF 013423885.1 G0519'	21.7	[19.5 - 24.1]
'GCF 000783455.2 FDAARGOS 87'	'GCF 013694385.1 PROV275'	21.5	[19.2 - 23.9]
'GCF 000783455.2 FDAARGOS 87'	'GCF 013702025.1 PROV002'	21.6	[19.3 - 24.0]
'GCF 000783455.2 FDAARGOS 87'	'GCF 013702185.1 PROV013'	21.7	[19.5 - 24.2]
'GCF 000783455.2 FDAARGOS 87'	'GCF 013702265.1 PROV023'	21.4	[19.2 - 23.9]
'GCF 000783455.2 FDAARGOS 87'	'GCF 014394705.1 YPR25'	21.8	[19.6 - 24.3]
'GCF 000783455.2 FDAARGOS 87'	'GCF 016406205.1 R39'	21.4	[19.1 - 23.8]
'GCF 000783455.2 FDAARGOS 87'	'GCF 016618195.1 LLDRA6'	24.6	[22.3 - 27.1]
'GCF 000783455.2 FDAARGOS 87'	'GCF 018128385.1 3347685'	94.4	[92.7 - 95.7]
'GCF 001558855.2 FDAARGOS 145'	'GCF 001874625.1 RB151'	21.4	[19.2 - 23.9]
'GCF 001558855.2 FDAARGOS 145'	'GCF 001888205.1 BE2467'	95.3	[93.7 - 96.5]
'GCF 001558855.2 FDAARGOS 145'	'GCF 002393505.1 FDAARGOS 408'	21.2	[18.9 - 23.6]
'GCF 001558855.2 FDAARGOS 145'	'GCF 002843235.3 WCHPr000369'	21.4	[19.2 - 23.9]
'GCF 001558855.2 FDAARGOS 145'	'GCF 002947315.1 AR 0026'	95.1	[93.5 - 96.3]
'GCF 001558855.2 FDAARGOS 145'	'GCF 002983665.1 FDAARGOS 291'	95.3	[93.7 - 96.4]
'GCF 001558855.2 FDAARGOS 145'	'GCF 002984195.1 FDAARGOS 330'	21.4	[19.2 - 23.8]
'GCF 001558855.2 FDAARGOS 145'	'GCF 003204135.1 AR 0082'	21.5	[19.3 - 24.0]
'GCF 001558855.2 FDAARGOS 145'	'GCF 005155965.1 Pr-15-2-50'	21.5	[19.3 - 24.0]
'GCF 001558855.2 FDAARGOS 145'	'GCF 005157325.1 99101'	21.3	[19.0 - 23.7]
'GCF 001558855.2 FDAARGOS 145'	'GCF 008693805.1 FDAARGOS 645'	95.2	[93.6 - 96.4]
'GCF 001558855.2 FDAARGOS 145'	'GCF 010318885.1 BML2496'	21.7	[19.4 - 24.1]
'GCF 001558855.2 FDAARGOS 145'	'GCF 010319105.1 BML2526'	21.5	[19.2 - 23.9]
'GCF 001558855.2 FDAARGOS 145'	'GCF 010319405.1 BML2576'	21.5	[19.2 - 23.9]
'GCF 001558855.2 FDAARGOS 145'	'GCF 010320145.1 BML2531'	21.5	[19.2 - 23.9]
'GCF 001558855.2 FDAARGOS 145'	'GCF 010320365.1 BML2537'	94.9	[93.3 - 96.2]
'GCF 001558855.2 FDAARGOS 145'	'GCF 010669105.1 MF1'	95	[93.3 - 96.2]
'GCF 001558855.2 FDAARGOS 145'	'GCF 013255915.1 YPR31'	21.8	[19.5 - 24.2]
'GCF 001558855.2 FDAARGOS 145'	'GCF 013423885.1 G0519'	21.5	[19.2 - 23.9]
'GCF 001558855.2 FDAARGOS 145'	'GCF 013694385.1 PROV275'	21.5	[19.3 - 24.0]
'GCF 001558855.2 FDAARGOS 145'	'GCF 013702025.1 PROV002'	21.5	[19.2 - 23.9]
'GCF 001558855.2 FDAARGOS 145'	'GCF 013702185.1 PROV013'	21.3	[19.0 - 23.7]
'GCF 001558855.2 FDAARGOS 145'	'GCF 013702265.1 PROV023'	21.2	[18.9 - 23.6]
'GCF 001558855.2 FDAARGOS 145'	'GCF 014394705.1 YPR25'	21.8	[19.5 - 24.2]
'GCF 001558855.2 FDAARGOS 145'	'GCF 016406205.1 R39'	21.5	[19.2 - 23.9]
'GCF 001558855.2 FDAARGOS 145'	'GCF 016618195.1 LLDRA6'	24.7	[22.4 - 27.2]
'GCF 001558855.2 FDAARGOS 145'	'GCF 018128385.1 3347685'	94.9	[93.3 - 96.1]
'GCF 001874625.1 RB151'	'GCF 001888205.1 BE2467'	22.4	[20.1 - 24.9]
'GCF 001874625.1 RB151'	'GCF 002393505.1 FDAARGOS 408'	21.4	[19.2 - 23.9]
'GCF 001874625.1 RB151'	'GCF 002843235.3 WCHPr000369'	26	[23.7 - 28.5]
'GCF 001874625.1 RB151'	'GCF 002947315.1 AR 0026'	21.9	[19.6 - 24.3]
'GCF 001874625.1 RB151'	'GCF 002983665.1 FDAARGOS 291'	21.4	[19.1 - 23.8]
'GCF 001874625.1 RB151'	'GCF 002984195.1 FDAARGOS 330'	99.5	[99.2 - 99.7]
'GCF 001874625.1 RB151'	'GCF 003204135.1 AR 0082'	26	[23.7 - 28.5]
'GCF 001874625.1 RB151'	'GCF 005155965.1 Pr-15-2-50'	25.8	[23.5 - 28.3]
'GCF 001874625.1 RB151'	'GCF 005157325.1 99101'	22.4	[20.2 - 24.9]
'GCF 001874625.1 RB151'	'GCF 008693805.1 FDAARGOS 645'	22.5	[20.2 - 25.0]
'GCF 001874625.1 RB151'	'GCF 010318885.1 BML2496'	25.6	[23.2 - 28.1]
'GCF 001874625.1 RB151'	'GCF 010319105.1 BML2526'	25.4	[23.1 - 27.9]
'GCF 001874625.1 RB151'	'GCF 010319405.1 BML2576'	25.4	[23.1 - 27.9]
'GCF 001874625.1 RB151'	'GCF 010320145.1 BML2531'	25.7	[23.4 - 28.2]
'GCF 001874625.1 RB151'	'GCF 010320365.1 BML2537'	22.4	[20.1 - 24.8]
'GCF 001874625.1 RB151'	'GCF 010669105.1 MF1'	22	[19.8 - 24.5]
'GCF 001874625.1 RB151'	'GCF 013255915.1 YPR31'	26.2	[23.9 - 28.7]
'GCF 001874625.1 RB151'	'GCF 013423885.1 G0519'	25.8	[23.5 - 28.3]
'GCF 001874625.1 RB151'	'GCF 013694385.1 PROV275'	25.6	[23.3 - 28.1]
'GCF 001874625.1 RB151'	'GCF 013702025.1 PROV002'	95.8	[94.4 - 96.9]
'GCF 001874625.1 RB151'	'GCF 013702185.1 PROV013'	21.8	[19.5 - 24.2]
'GCF 001874625.1 RB151'	'GCF 013702265.1 PROV023'	21.6	[19.4 - 24.1]
'GCF 001874625.1 RB151'	'GCF 014394705.1 YPR25'	26.2	[23.9 - 28.7]
'GCF 001874625.1 RB151'	'GCF 016406205.1 R39'	93.5	[91.6 - 95.0]
'GCF 001874625.1 RB151'	'GCF 016618195.1 LLDRA6'	22	[19.7 - 24.4]
'GCF 001874625.1 RB151'	'GCF 018128385.1 3347685'	22.8	[20.5 - 25.2]
'GCF 001888205.1 BE2467'	'GCF 002393505.1 FDAARGOS 408'	21.1	[18.9 - 23.6]
'GCF 001888205.1 BE2467'	'GCF 002843235.3 WCHPr000369'	23.2	[20.9 - 25.6]
'GCF 001888205.1 BE2467'	'GCF 002947315.1 AR 0026'	95.6	[94.1 - 96.7]
'GCF 001888205.1 BE2467'	'GCF 002983665.1 FDAARGOS 291'	99.5	[99.2 - 99.7]
'GCF 001888205.1 BE2467'	'GCF 002984195.1 FDAARGOS 330'	21.4	[19.2 - 23.9]
'GCF 001888205.1 BE2467'	'GCF 003204135.1 AR 0082'	23.7	[21.4 - 26.1]
'GCF 001888205.1 BE2467'	'GCF 005155965.1 Pr-15-2-50'	22.1	[19.8 - 24.5]
'GCF 001888205.1 BE2467'	'GCF 005157325.1 99101'	21.3	[19.0 - 23.7]
'GCF 001888205.1 BE2467'	'GCF 008693805.1 FDAARGOS 645'	95.6	[94.1 - 96.7]
'GCF 001888205.1 BE2467'	'GCF 010318885.1 BML2496'	22	[19.8 - 24.5]
'GCF 001888205.1 BE2467'	'GCF 010319105.1 BML2526'	21.8	[19.5 - 24.2]
'GCF 001888205.1 BE2467'	'GCF 010319405.1 BML2576'	21.8	[19.5 - 24.2]
'GCF 001888205.1 BE2467'	'GCF 010320145.1 BML2531'	23.1	[20.8 - 25.6]
'GCF 001888205.1 BE2467'	'GCF 010320365.1 BML2537'	94.6	[92.9 - 95.9]
'GCF 001888205.1 BE2467'	'GCF 010669105.1 MF1'	95.4	[93.9 - 96.6]
'GCF 001888205.1 BE2467'	'GCF 013255915.1 YPR31'	22	[19.8 - 24.5]
'GCF 001888205.1 BE2467'	'GCF 013423885.1 G0519'	22	[19.8 - 24.5]
'GCF 001888205.1 BE2467'	'GCF 013694385.1 PROV275'	21.8	[19.6 - 24.3]
'GCF 001888205.1 BE2467'	'GCF 013702025.1 PROV002'	21.4	[19.1 - 23.8]
'GCF 001888205.1 BE2467'	'GCF 013702185.1 PROV013'	21.6	[19.3 - 24.0]
'GCF 001888205.1 BE2467'	'GCF 013702265.1 PROV023'	21.3	[19.1 - 23.8]
'GCF 001888205.1 BE2467'	'GCF 014394705.1 YPR25'	22	[19.8 - 24.5]
'GCF 001888205.1 BE2467'	'GCF 016406205.1 R39'	21.3	[19.1 - 23.8]
'GCF 001888205.1 BE2467'	'GCF 016618195.1 LLDRA6'	24.5	[22.2 - 27.0]
'GCF 001888205.1 BE2467'	'GCF 018128385.1 3347685'	95.4	[93.9 - 96.5]
'GCF 002393505.1 FDAARGOS 408'	'GCF 002843235.3 WCHPr000369'	21.4	[19.2 - 23.9]
'GCF 002393505.1 FDAARGOS 408'	'GCF 002947315.1 AR 0026'	21.1	[18.9 - 23.6]
'GCF 002393505.1 FDAARGOS 408'	'GCF 002983665.1 FDAARGOS 291'	21.1	[18.9 - 23.5]
'GCF 002393505.1 FDAARGOS 408'	'GCF 002984195.1 FDAARGOS 330'	21.5	[19.2 - 23.9]
'GCF 002393505.1 FDAARGOS 408'	'GCF 003204135.1 AR 0082'	21.7	[19.5 - 24.2]
'GCF 002393505.1 FDAARGOS 408'	'GCF 005155965.1 Pr-15-2-50'	21.5	[19.3 - 24.0]
'GCF 002393505.1 FDAARGOS 408'	'GCF 005157325.1 99101'	21.3	[19.1 - 23.8]
'GCF 002393505.1 FDAARGOS 408'	'GCF 008693805.1 FDAARGOS 645'	21.1	[18.8 - 23.5]
'GCF 002393505.1 FDAARGOS 408'	'GCF 010318885.1 BML2496'	21.6	[19.3 - 24.0]
'GCF 002393505.1 FDAARGOS 408'	'GCF 010319105.1 BML2526'	21.6	[19.3 - 24.0]
'GCF 002393505.1 FDAARGOS 408'	'GCF 010319405.1 BML2576'	21.6	[19.3 - 24.0]
'GCF 002393505.1 FDAARGOS 408'	'GCF 010320145.1 BML2531'	21.6	[19.3 - 24.0]
'GCF 002393505.1 FDAARGOS 408'	'GCF 010320365.1 BML2537'	21.2	[18.9 - 23.6]
'GCF 002393505.1 FDAARGOS 408'	'GCF 010669105.1 MF1'	21.1	[18.9 - 23.5]
'GCF 002393505.1 FDAARGOS 408'	'GCF 013255915.1 YPR31'	21.6	[19.4 - 24.0]
'GCF 002393505.1 FDAARGOS 408'	'GCF 013423885.1 G0519'	21.6	[19.3 - 24.0]
'GCF 002393505.1 FDAARGOS 408'	'GCF 013694385.1 PROV275'	21.6	[19.4 - 24.1]
'GCF 002393505.1 FDAARGOS 408'	'GCF 013702025.1 PROV002'	21.5	[19.3 - 23.9]
'GCF 002393505.1 FDAARGOS 408'	'GCF 013702185.1 PROV013'	90.9	[88.6 - 92.7]
'GCF 002393505.1 FDAARGOS 408'	'GCF 013702265.1 PROV023'	31.9	[29.5 - 34.5]
'GCF 002393505.1 FDAARGOS 408'	'GCF 014394705.1 YPR25'	21.6	[19.4 - 24.0]
'GCF 002393505.1 FDAARGOS 408'	'GCF 016406205.1 R39'	21.6	[19.4 - 24.1]
'GCF 002393505.1 FDAARGOS 408'	'GCF 016618195.1 LLDRA6'	21.6	[19.3 - 24.0]
'GCF 002393505.1 FDAARGOS 408'	'GCF 018128385.1 3347685'	21.2	[18.9 - 23.6]
'GCF 002843235.3 WCHPr000369'	'GCF 002947315.1 AR 0026'	21.7	[19.5 - 24.2]
'GCF 002843235.3 WCHPr000369'	'GCF 002983665.1 FDAARGOS 291'	21.6	[19.4 - 24.0]
'GCF 002843235.3 WCHPr000369'	'GCF 002984195.1 FDAARGOS 330'	25.2	[22.9 - 27.7]
'GCF 002843235.3 WCHPr000369'	'GCF 003204135.1 AR 0082'	43.9	[41.4 - 46.5]
'GCF 002843235.3 WCHPr000369'	'GCF 005155965.1 Pr-15-2-50'	46.3	[43.7 - 48.9]
'GCF 002843235.3 WCHPr000369'	'GCF 005157325.1 99101'	22.6	[20.3 - 25.0]
'GCF 002843235.3 WCHPr000369'	'GCF 008693805.1 FDAARGOS 645'	23.4	[21.1 - 25.8]
'GCF 002843235.3 WCHPr000369'	'GCF 010318885.1 BML2496'	46.3	[43.7 - 48.8]
'GCF 002843235.3 WCHPr000369'	'GCF 010319105.1 BML2526'	46.3	[43.8 - 48.9]
'GCF 002843235.3 WCHPr000369'	'GCF 010319405.1 BML2576'	46.3	[43.8 - 48.9]
'GCF 002843235.3 WCHPr000369'	'GCF 010320145.1 BML2531'	46	[43.5 - 48.6]
'GCF 002843235.3 WCHPr000369'	'GCF 010320365.1 BML2537'	23.4	[21.1 - 25.9]
'GCF 002843235.3 WCHPr000369'	'GCF 010669105.1 MF1'	22	[19.7 - 24.4]
'GCF 002843235.3 WCHPr000369'	'GCF 013255915.1 YPR31'	46.4	[43.8 - 49.0]
'GCF 002843235.3 WCHPr000369'	'GCF 013423885.1 G0519'	46.5	[44.0 - 49.1]
'GCF 002843235.3 WCHPr000369'	'GCF 013694385.1 PROV275'	46.1	[43.5 - 48.7]
'GCF 002843235.3 WCHPr000369'	'GCF 013702025.1 PROV002'	25.8	[23.5 - 28.3]
'GCF 002843235.3 WCHPr000369'	'GCF 013702185.1 PROV013'	21.7	[19.5 - 24.2]
'GCF 002843235.3 WCHPr000369'	'GCF 013702265.1 PROV023'	22.4	[20.1 - 24.8]
'GCF 002843235.3 WCHPr000369'	'GCF 014394705.1 YPR25'	46.4	[43.8 - 49.0]
'GCF 002843235.3 WCHPr000369'	'GCF 016406205.1 R39'	25.6	[23.2 - 28.0]
'GCF 002843235.3 WCHPr000369'	'GCF 016618195.1 LLDRA6'	22	[19.7 - 24.4]
'GCF 002843235.3 WCHPr000369'	'GCF 018128385.1 3347685'	23.9	[21.6 - 26.3]
'GCF 002947315.1 AR 0026'	'GCF 002983665.1 FDAARGOS 291'	95.5	[94.0 - 96.6]
'GCF 002947315.1 AR 0026'	'GCF 002984195.1 FDAARGOS 330'	21.4	[19.2 - 23.9]
'GCF 002947315.1 AR 0026'	'GCF 003204135.1 AR 0082'	21.6	[19.4 - 24.1]
'GCF 002947315.1 AR 0026'	'GCF 005155965.1 Pr-15-2-50'	22.1	[19.8 - 24.5]
'GCF 002947315.1 AR 0026'	'GCF 005157325.1 99101'	21.4	[19.1 - 23.8]
'GCF 002947315.1 AR 0026'	'GCF 008693805.1 FDAARGOS 645'	95.4	[93.9 - 96.5]
'GCF 002947315.1 AR 0026'	'GCF 010318885.1 BML2496'	21.9	[19.6 - 24.3]
'GCF 002947315.1 AR 0026'	'GCF 010319105.1 BML2526'	21.5	[19.3 - 24.0]
'GCF 002947315.1 AR 0026'	'GCF 010319405.1 BML2576'	21.5	[19.3 - 24.0]
'GCF 002947315.1 AR 0026'	'GCF 010320145.1 BML2531'	21.7	[19.4 - 24.1]
'GCF 002947315.1 AR 0026'	'GCF 010320365.1 BML2537'	95.2	[93.6 - 96.4]
'GCF 002947315.1 AR 0026'	'GCF 010669105.1 MF1'	98.7	[98.1 - 99.2]
'GCF 002947315.1 AR 0026'	'GCF 013255915.1 YPR31'	22	[19.7 - 24.4]
'GCF 002947315.1 AR 0026'	'GCF 013423885.1 G0519'	21.6	[19.4 - 24.1]
'GCF 002947315.1 AR 0026'	'GCF 013694385.1 PROV275'	21.6	[19.4 - 24.1]
'GCF 002947315.1 AR 0026'	'GCF 013702025.1 PROV002'	21.7	[19.4 - 24.1]
'GCF 002947315.1 AR 0026'	'GCF 013702185.1 PROV013'	21.7	[19.4 - 24.1]
'GCF 002947315.1 AR 0026'	'GCF 013702265.1 PROV023'	21.5	[19.3 - 23.9]
'GCF 002947315.1 AR 0026'	'GCF 014394705.1 YPR25'	22	[19.7 - 24.4]
'GCF 002947315.1 AR 0026'	'GCF 016406205.1 R39'	21.6	[19.3 - 24.0]
'GCF 002947315.1 AR 0026'	'GCF 016618195.1 LLDRA6'	24.8	[22.5 - 27.3]
'GCF 002947315.1 AR 0026'	'GCF 018128385.1 3347685'	95	[93.4 - 96.2]
'GCF 002983665.1 FDAARGOS 291'	'GCF 002984195.1 FDAARGOS 330'	21.4	[19.1 - 23.8]
'GCF 002983665.1 FDAARGOS 291'	'GCF 003204135.1 AR 0082'	21.9	[19.7 - 24.4]
'GCF 002983665.1 FDAARGOS 291'	'GCF 005155965.1 Pr-15-2-50'	21.6	[19.3 - 24.0]
'GCF 002983665.1 FDAARGOS 291'	'GCF 005157325.1 99101'	21.4	[19.2 - 23.9]
'GCF 002983665.1 FDAARGOS 291'	'GCF 008693805.1 FDAARGOS 645'	95.6	[94.1 - 96.7]
'GCF 002983665.1 FDAARGOS 291'	'GCF 010318885.1 BML2496'	21.8	[19.5 - 24.2]
'GCF 002983665.1 FDAARGOS 291'	'GCF 010319105.1 BML2526'	21.6	[19.3 - 24.0]
'GCF 002983665.1 FDAARGOS 291'	'GCF 010319405.1 BML2576'	21.6	[19.3 - 24.0]
'GCF 002983665.1 FDAARGOS 291'	'GCF 010320145.1 BML2531'	22.6	[20.3 - 25.1]
'GCF 002983665.1 FDAARGOS 291'	'GCF 010320365.1 BML2537'	95.3	[93.8 - 96.5]
'GCF 002983665.1 FDAARGOS 291'	'GCF 010669105.1 MF1'	95.4	[93.9 - 96.6]
'GCF 002983665.1 FDAARGOS 291'	'GCF 013255915.1 YPR31'	21.8	[19.6 - 24.3]
'GCF 002983665.1 FDAARGOS 291'	'GCF 013423885.1 G0519'	21.5	[19.2 - 23.9]
'GCF 002983665.1 FDAARGOS 291'	'GCF 013694385.1 PROV275'	21.4	[19.1 - 23.8]
'GCF 002983665.1 FDAARGOS 291'	'GCF 013702025.1 PROV002'	21.5	[19.3 - 23.9]
'GCF 002983665.1 FDAARGOS 291'	'GCF 013702185.1 PROV013'	21.5	[19.3 - 24.0]
'GCF 002983665.1 FDAARGOS 291'	'GCF 013702265.1 PROV023'	21.4	[19.1 - 23.8]
'GCF 002983665.1 FDAARGOS 291'	'GCF 014394705.1 YPR25'	21.8	[19.6 - 24.3]
'GCF 002983665.1 FDAARGOS 291'	'GCF 016406205.1 R39'	21.5	[19.2 - 23.9]
'GCF 002983665.1 FDAARGOS 291'	'GCF 016618195.1 LLDRA6'	24.5	[22.2 - 27.0]
'GCF 002983665.1 FDAARGOS 291'	'GCF 018128385.1 3347685'	95	[93.4 - 96.2]
'GCF 002984195.1 FDAARGOS 330'	'GCF 003204135.1 AR 0082'	25.6	[23.2 - 28.0]
'GCF 002984195.1 FDAARGOS 330'	'GCF 005155965.1 Pr-15-2-50'	25.8	[23.4 - 28.3]
'GCF 002984195.1 FDAARGOS 330'	'GCF 005157325.1 99101'	22.5	[20.2 - 25.0]
'GCF 002984195.1 FDAARGOS 330'	'GCF 008693805.1 FDAARGOS 645'	21.3	[19.1 - 23.7]
'GCF 002984195.1 FDAARGOS 330'	'GCF 010318885.1 BML2496'	25.5	[23.2 - 28.0]
'GCF 002984195.1 FDAARGOS 330'	'GCF 010319105.1 BML2526'	25.4	[23.1 - 27.9]
'GCF 002984195.1 FDAARGOS 330'	'GCF 010319405.1 BML2576'	25.4	[23.1 - 27.9]
'GCF 002984195.1 FDAARGOS 330'	'GCF 010320145.1 BML2531'	25.6	[23.3 - 28.1]
'GCF 002984195.1 FDAARGOS 330'	'GCF 010320365.1 BML2537'	21.4	[19.1 - 23.8]
'GCF 002984195.1 FDAARGOS 330'	'GCF 010669105.1 MF1'	21.4	[19.2 - 23.8]
'GCF 002984195.1 FDAARGOS 330'	'GCF 013255915.1 YPR31'	25.7	[23.4 - 28.2]
'GCF 002984195.1 FDAARGOS 330'	'GCF 013423885.1 G0519'	25.5	[23.2 - 28.0]
'GCF 002984195.1 FDAARGOS 330'	'GCF 013694385.1 PROV275'	25.8	[23.5 - 28.3]
'GCF 002984195.1 FDAARGOS 330'	'GCF 013702025.1 PROV002'	96.2	[94.9 - 97.2]
'GCF 002984195.1 FDAARGOS 330'	'GCF 013702185.1 PROV013'	21.4	[19.2 - 23.9]
'GCF 002984195.1 FDAARGOS 330'	'GCF 013702265.1 PROV023'	21.4	[19.2 - 23.9]
'GCF 002984195.1 FDAARGOS 330'	'GCF 014394705.1 YPR25'	25.7	[23.4 - 28.2]
'GCF 002984195.1 FDAARGOS 330'	'GCF 016406205.1 R39'	93.8	[92.0 - 95.2]
'GCF 002984195.1 FDAARGOS 330'	'GCF 016618195.1 LLDRA6'	22	[19.7 - 24.4]
'GCF 002984195.1 FDAARGOS 330'	'GCF 018128385.1 3347685'	21.4	[19.2 - 23.9]
'GCF 003204135.1 AR 0082'	'GCF 005155965.1 Pr-15-2-50'	45.7	[43.2 - 48.3]
'GCF 003204135.1 AR 0082'	'GCF 005157325.1 99101'	22.3	[20.0 - 24.7]
'GCF 003204135.1 AR 0082'	'GCF 008693805.1 FDAARGOS 645'	23.3	[21.0 - 25.8]
'GCF 003204135.1 AR 0082'	'GCF 010318885.1 BML2496'	46	[43.4 - 48.6]
'GCF 003204135.1 AR 0082'	'GCF 010319105.1 BML2526'	45.4	[42.9 - 48.0]
'GCF 003204135.1 AR 0082'	'GCF 010319405.1 BML2576'	45.4	[42.9 - 48.0]
'GCF 003204135.1 AR 0082'	'GCF 010320145.1 BML2531'	45.9	[43.3 - 48.5]
'GCF 003204135.1 AR 0082'	'GCF 010320365.1 BML2537'	23.1	[20.8 - 25.5]
'GCF 003204135.1 AR 0082'	'GCF 010669105.1 MF1'	21.7	[19.4 - 24.1]
'GCF 003204135.1 AR 0082'	'GCF 013255915.1 YPR31'	45.8	[43.3 - 48.4]
'GCF 003204135.1 AR 0082'	'GCF 013423885.1 G0519'	45.7	[43.1 - 48.3]
'GCF 003204135.1 AR 0082'	'GCF 013694385.1 PROV275'	45.5	[43.0 - 48.1]
'GCF 003204135.1 AR 0082'	'GCF 013702025.1 PROV002'	25.6	[23.3 - 28.1]
'GCF 003204135.1 AR 0082'	'GCF 013702185.1 PROV013'	22.1	[19.9 - 24.6]
'GCF 003204135.1 AR 0082'	'GCF 013702265.1 PROV023'	21.7	[19.5 - 24.2]
'GCF 003204135.1 AR 0082'	'GCF 014394705.1 YPR25'	45.8	[43.3 - 48.4]
'GCF 003204135.1 AR 0082'	'GCF 016406205.1 R39'	25.6	[23.3 - 28.1]
'GCF 003204135.1 AR 0082'	'GCF 016618195.1 LLDRA6'	22.3	[20.0 - 24.8]
'GCF 003204135.1 AR 0082'	'GCF 018128385.1 3347685'	23.3	[21.0 - 25.7]
'GCF 005155965.1 Pr-15-2-50'	'GCF 005157325.1 99101'	22.4	[20.1 - 24.8]
'GCF 005155965.1 Pr-15-2-50'	'GCF 008693805.1 FDAARGOS 645'	21.7	[19.4 - 24.1]
'GCF 005155965.1 Pr-15-2-50'	'GCF 010318885.1 BML2496'	88.7	[86.3 - 90.8]
'GCF 005155965.1 Pr-15-2-50'	'GCF 010319105.1 BML2526'	89.9	[87.6 - 91.9]
'GCF 005155965.1 Pr-15-2-50'	'GCF 010319405.1 BML2576'	89.9	[87.6 - 91.8]
'GCF 005155965.1 Pr-15-2-50'	'GCF 010320145.1 BML2531'	89.3	[86.9 - 91.3]
'GCF 005155965.1 Pr-15-2-50'	'GCF 010320365.1 BML2537'	21.5	[19.2 - 23.9]
'GCF 005155965.1 Pr-15-2-50'	'GCF 010669105.1 MF1'	22.3	[20.0 - 24.7]
'GCF 005155965.1 Pr-15-2-50'	'GCF 013255915.1 YPR31'	89	[86.6 - 91.0]
'GCF 005155965.1 Pr-15-2-50'	'GCF 013423885.1 G0519'	90	[87.7 - 91.9]
'GCF 005155965.1 Pr-15-2-50'	'GCF 013694385.1 PROV275'	88.1	[85.6 - 90.2]
'GCF 005155965.1 Pr-15-2-50'	'GCF 013702025.1 PROV002'	25.9	[23.5 - 28.3]
'GCF 005155965.1 Pr-15-2-50'	'GCF 013702185.1 PROV013'	21.9	[19.6 - 24.4]
'GCF 005155965.1 Pr-15-2-50'	'GCF 013702265.1 PROV023'	21.9	[19.7 - 24.4]
'GCF 005155965.1 Pr-15-2-50'	'GCF 014394705.1 YPR25'	89	[86.6 - 91.0]
'GCF 005155965.1 Pr-15-2-50'	'GCF 016406205.1 R39'	25.7	[23.4 - 28.2]
'GCF 005155965.1 Pr-15-2-50'	'GCF 016618195.1 LLDRA6'	22.2	[20.0 - 24.7]
'GCF 005155965.1 Pr-15-2-50'	'GCF 018128385.1 3347685'	21.9	[19.6 - 24.3]
'GCF 005157325.1 99101'	'GCF 008693805.1 FDAARGOS 645'	21.5	[19.3 - 24.0]
'GCF 005157325.1 99101'	'GCF 010318885.1 BML2496'	22.3	[20.0 - 24.7]
'GCF 005157325.1 99101'	'GCF 010319105.1 BML2526'	22.3	[20.1 - 24.8]
'GCF 005157325.1 99101'	'GCF 010319405.1 BML2576'	22.3	[20.1 - 24.8]
'GCF 005157325.1 99101'	'GCF 010320145.1 BML2531'	22.2	[20.0 - 24.7]
'GCF 005157325.1 99101'	'GCF 010320365.1 BML2537'	21.3	[19.1 - 23.7]
'GCF 005157325.1 99101'	'GCF 010669105.1 MF1'	21.5	[19.2 - 23.9]
'GCF 005157325.1 99101'	'GCF 013255915.1 YPR31'	22.4	[20.1 - 24.9]
'GCF 005157325.1 99101'	'GCF 013423885.1 G0519'	22.3	[20.0 - 24.7]
'GCF 005157325.1 99101'	'GCF 013694385.1 PROV275'	22.2	[20.0 - 24.7]
'GCF 005157325.1 99101'	'GCF 013702025.1 PROV002'	22.6	[20.4 - 25.1]
'GCF 005157325.1 99101'	'GCF 013702185.1 PROV013'	21.5	[19.2 - 23.9]
'GCF 005157325.1 99101'	'GCF 013702265.1 PROV023'	21.8	[19.6 - 24.3]
'GCF 005157325.1 99101'	'GCF 014394705.1 YPR25'	22.4	[20.1 - 24.9]
'GCF 005157325.1 99101'	'GCF 016406205.1 R39'	22.5	[20.2 - 24.9]
'GCF 005157325.1 99101'	'GCF 016618195.1 LLDRA6'	22	[19.7 - 24.4]
'GCF 005157325.1 99101'	'GCF 018128385.1 3347685'	21.5	[19.2 - 23.9]
'GCF 008693805.1 FDAARGOS 645'	'GCF 010318885.1 BML2496'	21.8	[19.6 - 24.3]
'GCF 008693805.1 FDAARGOS 645'	'GCF 010319105.1 BML2526'	21.5	[19.2 - 23.9]
'GCF 008693805.1 FDAARGOS 645'	'GCF 010319405.1 BML2576'	21.5	[19.2 - 23.9]
'GCF 008693805.1 FDAARGOS 645'	'GCF 010320145.1 BML2531'	22.9	[20.6 - 25.4]
'GCF 008693805.1 FDAARGOS 645'	'GCF 010320365.1 BML2537'	94.3	[92.5 - 95.6]
'GCF 008693805.1 FDAARGOS 645'	'GCF 010669105.1 MF1'	94.5	[92.8 - 95.8]
'GCF 008693805.1 FDAARGOS 645'	'GCF 013255915.1 YPR31'	21.9	[19.7 - 24.4]
'GCF 008693805.1 FDAARGOS 645'	'GCF 013423885.1 G0519'	21.7	[19.5 - 24.2]
'GCF 008693805.1 FDAARGOS 645'	'GCF 013694385.1 PROV275'	21.6	[19.3 - 24.0]
'GCF 008693805.1 FDAARGOS 645'	'GCF 013702025.1 PROV002'	21.6	[19.4 - 24.1]
'GCF 008693805.1 FDAARGOS 645'	'GCF 013702185.1 PROV013'	21.8	[19.5 - 24.2]
'GCF 008693805.1 FDAARGOS 645'	'GCF 013702265.1 PROV023'	21.6	[19.3 - 24.0]
'GCF 008693805.1 FDAARGOS 645'	'GCF 014394705.1 YPR25'	21.9	[19.7 - 24.4]
'GCF 008693805.1 FDAARGOS 645'	'GCF 016406205.1 R39'	21.5	[19.3 - 23.9]
'GCF 008693805.1 FDAARGOS 645'	'GCF 016618195.1 LLDRA6'	24.5	[22.2 - 27.0]
'GCF 008693805.1 FDAARGOS 645'	'GCF 018128385.1 3347685'	95.2	[93.6 - 96.4]
'GCF 010318885.1 BML2496'	'GCF 010319105.1 BML2526'	88.4	[85.9 - 90.5]
'GCF 010318885.1 BML2496'	'GCF 010319405.1 BML2576'	88.4	[85.9 - 90.4]
'GCF 010318885.1 BML2496'	'GCF 010320145.1 BML2531'	88.8	[86.3 - 90.8]
'GCF 010318885.1 BML2496'	'GCF 010320365.1 BML2537'	21.9	[19.6 - 24.3]
'GCF 010318885.1 BML2496'	'GCF 010669105.1 MF1'	21.8	[19.6 - 24.3]
'GCF 010318885.1 BML2496'	'GCF 013255915.1 YPR31'	89.7	[87.4 - 91.7]
'GCF 010318885.1 BML2496'	'GCF 013423885.1 G0519'	89.1	[86.6 - 91.1]
'GCF 010318885.1 BML2496'	'GCF 013694385.1 PROV275'	87.8	[85.2 - 89.9]
'GCF 010318885.1 BML2496'	'GCF 013702025.1 PROV002'	25.8	[23.4 - 28.2]
'GCF 010318885.1 BML2496'	'GCF 013702185.1 PROV013'	22.3	[20.0 - 24.8]
'GCF 010318885.1 BML2496'	'GCF 013702265.1 PROV023'	21.6	[19.3 - 24.0]
'GCF 010318885.1 BML2496'	'GCF 014394705.1 YPR25'	89.7	[87.4 - 91.7]
'GCF 010318885.1 BML2496'	'GCF 016406205.1 R39'	25.6	[23.3 - 28.1]
'GCF 010318885.1 BML2496'	'GCF 016618195.1 LLDRA6'	22.4	[20.1 - 24.8]
'GCF 010318885.1 BML2496'	'GCF 018128385.1 3347685'	22	[19.7 - 24.4]
'GCF 010319105.1 BML2526'	'GCF 010319405.1 BML2576'	100	[99.9 - 100.0]
'GCF 010319105.1 BML2526'	'GCF 010320145.1 BML2531'	89.4	[87.0 - 91.4]
'GCF 010319105.1 BML2526'	'GCF 010320365.1 BML2537'	21.5	[19.2 - 23.9]
'GCF 010319105.1 BML2526'	'GCF 010669105.1 MF1'	21.5	[19.3 - 23.9]
'GCF 010319105.1 BML2526'	'GCF 013255915.1 YPR31'	89.8	[87.5 - 91.8]
'GCF 010319105.1 BML2526'	'GCF 013423885.1 G0519'	94.9	[93.2 - 96.1]
'GCF 010319105.1 BML2526'	'GCF 013694385.1 PROV275'	90.7	[88.4 - 92.5]
'GCF 010319105.1 BML2526'	'GCF 013702025.1 PROV002'	25.6	[23.2 - 28.0]
'GCF 010319105.1 BML2526'	'GCF 013702185.1 PROV013'	21.6	[19.3 - 24.0]
'GCF 010319105.1 BML2526'	'GCF 013702265.1 PROV023'	21.5	[19.3 - 24.0]
'GCF 010319105.1 BML2526'	'GCF 014394705.1 YPR25'	89.8	[87.5 - 91.8]
'GCF 010319105.1 BML2526'	'GCF 016406205.1 R39'	25.5	[23.2 - 28.0]
'GCF 010319105.1 BML2526'	'GCF 016618195.1 LLDRA6'	22	[19.8 - 24.5]
'GCF 010319105.1 BML2526'	'GCF 018128385.1 3347685'	21.6	[19.3 - 24.0]
'GCF 010319405.1 BML2576'	'GCF 010320145.1 BML2531'	89.3	[87.0 - 91.3]
'GCF 010319405.1 BML2576'	'GCF 010320365.1 BML2537'	21.5	[19.2 - 23.9]
'GCF 010319405.1 BML2576'	'GCF 010669105.1 MF1'	21.5	[19.2 - 23.9]
'GCF 010319405.1 BML2576'	'GCF 013255915.1 YPR31'	89.8	[87.4 - 91.7]
'GCF 010319405.1 BML2576'	'GCF 013423885.1 G0519'	94.8	[93.2 - 96.1]
'GCF 010319405.1 BML2576'	'GCF 013694385.1 PROV275'	90.7	[88.4 - 92.5]
'GCF 010319405.1 BML2576'	'GCF 013702025.1 PROV002'	25.6	[23.2 - 28.0]
'GCF 010319405.1 BML2576'	'GCF 013702185.1 PROV013'	21.6	[19.3 - 24.0]
'GCF 010319405.1 BML2576'	'GCF 013702265.1 PROV023'	21.5	[19.3 - 24.0]
'GCF 010319405.1 BML2576'	'GCF 014394705.1 YPR25'	89.8	[87.4 - 91.7]
'GCF 010319405.1 BML2576'	'GCF 016406205.1 R39'	25.5	[23.2 - 28.0]
'GCF 010319405.1 BML2576'	'GCF 016618195.1 LLDRA6'	22	[19.8 - 24.5]
'GCF 010319405.1 BML2576'	'GCF 018128385.1 3347685'	21.6	[19.3 - 24.0]
'GCF 010320145.1 BML2531'	'GCF 010320365.1 BML2537'	22.7	[20.4 - 25.2]
'GCF 010320145.1 BML2531'	'GCF 010669105.1 MF1'	21.6	[19.4 - 24.1]
'GCF 010320145.1 BML2531'	'GCF 013255915.1 YPR31'	94.1	[92.4 - 95.5]
'GCF 010320145.1 BML2531'	'GCF 013423885.1 G0519'	88.8	[86.4 - 90.9]
'GCF 010320145.1 BML2531'	'GCF 013694385.1 PROV275'	87.8	[85.3 - 89.9]
'GCF 010320145.1 BML2531'	'GCF 013702025.1 PROV002'	25.7	[23.4 - 28.2]
'GCF 010320145.1 BML2531'	'GCF 013702185.1 PROV013'	21.9	[19.7 - 24.4]
'GCF 010320145.1 BML2531'	'GCF 013702265.1 PROV023'	21.6	[19.3 - 24.0]
'GCF 010320145.1 BML2531'	'GCF 014394705.1 YPR25'	94.1	[92.4 - 95.5]
'GCF 010320145.1 BML2531'	'GCF 016406205.1 R39'	25.6	[23.3 - 28.1]
'GCF 010320145.1 BML2531'	'GCF 016618195.1 LLDRA6'	22.3	[20.0 - 24.7]
'GCF 010320145.1 BML2531'	'GCF 018128385.1 3347685'	22.9	[20.7 - 25.4]
'GCF 010320365.1 BML2537'	'GCF 010669105.1 MF1'	94.8	[93.2 - 96.0]
'GCF 010320365.1 BML2537'	'GCF 013255915.1 YPR31'	21.7	[19.5 - 24.2]
'GCF 010320365.1 BML2537'	'GCF 013423885.1 G0519'	21.6	[19.4 - 24.1]
'GCF 010320365.1 BML2537'	'GCF 013694385.1 PROV275'	22	[19.7 - 24.4]
'GCF 010320365.1 BML2537'	'GCF 013702025.1 PROV002'	22.1	[19.9 - 24.6]
'GCF 010320365.1 BML2537'	'GCF 013702185.1 PROV013'	21.5	[19.3 - 23.9]
'GCF 010320365.1 BML2537'	'GCF 013702265.1 PROV023'	21.8	[19.5 - 24.2]
'GCF 010320365.1 BML2537'	'GCF 014394705.1 YPR25'	21.7	[19.5 - 24.2]
'GCF 010320365.1 BML2537'	'GCF 016406205.1 R39'	21.4	[19.2 - 23.8]
'GCF 010320365.1 BML2537'	'GCF 016618195.1 LLDRA6'	24.7	[22.3 - 27.1]
'GCF 010320365.1 BML2537'	'GCF 018128385.1 3347685'	98.9	[98.4 - 99.3]
'GCF 010669105.1 MF1'	'GCF 013255915.1 YPR31'	22.2	[19.9 - 24.6]
'GCF 010669105.1 MF1'	'GCF 013423885.1 G0519'	21.7	[19.5 - 24.1]
'GCF 010669105.1 MF1'	'GCF 013694385.1 PROV275'	21.6	[19.4 - 24.1]
'GCF 010669105.1 MF1'	'GCF 013702025.1 PROV002'	21.9	[19.7 - 24.4]
'GCF 010669105.1 MF1'	'GCF 013702185.1 PROV013'	22.7	[20.4 - 25.1]
'GCF 010669105.1 MF1'	'GCF 013702265.1 PROV023'	22.3	[20.0 - 24.8]
'GCF 010669105.1 MF1'	'GCF 014394705.1 YPR25'	22.2	[20.0 - 24.7]
'GCF 010669105.1 MF1'	'GCF 016406205.1 R39'	21.8	[19.6 - 24.3]
'GCF 010669105.1 MF1'	'GCF 016618195.1 LLDRA6'	24.8	[22.4 - 27.2]
'GCF 010669105.1 MF1'	'GCF 018128385.1 3347685'	94.7	[93.1 - 96.0]
'GCF 013255915.1 YPR31'	'GCF 013423885.1 G0519'	88.8	[86.4 - 90.9]
'GCF 013255915.1 YPR31'	'GCF 013694385.1 PROV275'	86.9	[84.3 - 89.1]
'GCF 013255915.1 YPR31'	'GCF 013702025.1 PROV002'	25.9	[23.5 - 28.3]
'GCF 013255915.1 YPR31'	'GCF 013702185.1 PROV013'	22.1	[19.8 - 24.5]
'GCF 013255915.1 YPR31'	'GCF 013702265.1 PROV023'	21.9	[19.6 - 24.3]
'GCF 013255915.1 YPR31'	'GCF 014394705.1 YPR25'	100	[100.0 - 100.0]
'GCF 013255915.1 YPR31'	'GCF 016406205.1 R39'	25.9	[23.5 - 28.3]
'GCF 013255915.1 YPR31'	'GCF 016618195.1 LLDRA6'	22	[19.7 - 24.4]
'GCF 013255915.1 YPR31'	'GCF 018128385.1 3347685'	22.1	[19.9 - 24.6]
'GCF 013423885.1 G0519'	'GCF 013694385.1 PROV275'	89	[86.6 - 91.1]
'GCF 013423885.1 G0519'	'GCF 013702025.1 PROV002'	25.6	[23.3 - 28.1]
'GCF 013423885.1 G0519'	'GCF 013702185.1 PROV013'	21.8	[19.6 - 24.3]
'GCF 013423885.1 G0519'	'GCF 013702265.1 PROV023'	21.7	[19.4 - 24.1]
'GCF 013423885.1 G0519'	'GCF 014394705.1 YPR25'	88.8	[86.4 - 90.9]
'GCF 013423885.1 G0519'	'GCF 016406205.1 R39'	25.6	[23.3 - 28.1]
'GCF 013423885.1 G0519'	'GCF 016618195.1 LLDRA6'	22.1	[19.8 - 24.6]
'GCF 013423885.1 G0519'	'GCF 018128385.1 3347685'	22	[19.7 - 24.4]
'GCF 013694385.1 PROV275'	'GCF 013702025.1 PROV002'	26	[23.7 - 28.5]
'GCF 013694385.1 PROV275'	'GCF 013702185.1 PROV013'	21.7	[19.5 - 24.2]
'GCF 013694385.1 PROV275'	'GCF 013702265.1 PROV023'	22.1	[19.9 - 24.6]
'GCF 013694385.1 PROV275'	'GCF 014394705.1 YPR25'	86.9	[84.3 - 89.1]
'GCF 013694385.1 PROV275'	'GCF 016406205.1 R39'	25.6	[23.2 - 28.0]
'GCF 013694385.1 PROV275'	'GCF 016618195.1 LLDRA6'	22	[19.8 - 24.5]
'GCF 013694385.1 PROV275'	'GCF 018128385.1 3347685'	22.5	[20.2 - 24.9]
'GCF 013702025.1 PROV002'	'GCF 013702185.1 PROV013'	21.9	[19.6 - 24.3]
'GCF 013702025.1 PROV002'	'GCF 013702265.1 PROV023'	22.4	[20.2 - 24.9]
'GCF 013702025.1 PROV002'	'GCF 014394705.1 YPR25'	25.9	[23.5 - 28.3]
'GCF 013702025.1 PROV002'	'GCF 016406205.1 R39'	92.6	[90.6 - 94.2]
'GCF 013702025.1 PROV002'	'GCF 016618195.1 LLDRA6'	22	[19.8 - 24.5]
'GCF 013702025.1 PROV002'	'GCF 018128385.1 3347685'	22.3	[20.1 - 24.8]
'GCF 013702185.1 PROV013'	'GCF 013702265.1 PROV023'	32.5	[30.1 - 35.0]
'GCF 013702185.1 PROV013'	'GCF 014394705.1 YPR25'	22.1	[19.8 - 24.5]
'GCF 013702185.1 PROV013'	'GCF 016406205.1 R39'	21.7	[19.4 - 24.1]
'GCF 013702185.1 PROV013'	'GCF 016618195.1 LLDRA6'	21.6	[19.4 - 24.0]
'GCF 013702185.1 PROV013'	'GCF 018128385.1 3347685'	21.9	[19.6 - 24.3]
'GCF 013702265.1 PROV023'	'GCF 014394705.1 YPR25'	21.9	[19.6 - 24.3]
'GCF 013702265.1 PROV023'	'GCF 016406205.1 R39'	21.6	[19.4 - 24.0]
'GCF 013702265.1 PROV023'	'GCF 016618195.1 LLDRA6'	21.8	[19.6 - 24.3]
'GCF 013702265.1 PROV023'	'GCF 018128385.1 3347685'	22.3	[20.1 - 24.8]
'GCF 014394705.1 YPR25'	'GCF 016406205.1 R39'	25.9	[23.5 - 28.3]
'GCF 014394705.1 YPR25'	'GCF 016618195.1 LLDRA6'	22	[19.7 - 24.4]
'GCF 014394705.1 YPR25'	'GCF 018128385.1 3347685'	22.2	[19.9 - 24.6]
'GCF 016406205.1 R39'	'GCF 016618195.1 LLDRA6'	22.1	[19.8 - 24.5]
'GCF 016406205.1 R39'	'GCF 018128385.1 3347685'	21.6	[19.4 - 24.1]
'GCF 016618195.1 LLDRA6'	'GCF 018128385.1 3347685'	24.7	[22.4 - 27.1]
'GCF 031921585.1 21030415031'	'GCF 036898085.1 Z21CR2119'	100	[99.9 - 100.0]
'GCF 963855485.1 PS13962019BGR'	'GCF 963855525.1 PS9952019BGR'	100	[100.0 - 100.0]
'GCF 036897355.1 Z2CR1897'	'GCF 036898155.1 Z26CR2253'	100	[99.9 - 100.0]
'GCF 036897355.1 Z2CR1897'	'GCF 036898085.1 Z21CR2119'	100	[99.9 - 100.0]
'GCF 036897355.1 Z2CR1897'	'GCF 036898185.1 Z29CR2279'	100	[99.9 - 100.0]
'GCF 027286045.1 2021CK-01196'	'GCF 038069215.1 2024CK-00366'	100	[100.0 - 100.0]
'GCF 036897975.1 Z7CR1848'	'GCF 036898185.1 Z29CR2279'	100	[100.0 - 100.0]
'GCF 044162235.1 M-D1C2-2'	'GCF 044162305.1 M-D2G1-1'	100	[100.0 - 100.0]
'GCF 036898085.1 Z21CR2119'	'GCF 036898155.1 Z26CR2253'	100	[100.0 - 100.0]
'GCF 031921585.1 21030415031'	'GCF 036898155.1 Z26CR2253'	100	[99.9 - 100.0]
'GCF 036898155.1 Z26CR2253'	'GCF 036898185.1 Z29CR2279'	100	[100.0 - 100.0]
'GCF 036898085.1 Z21CR2119'	'GCF 036898185.1 Z29CR2279'	100	[100.0 - 100.0]
'GCF 036897975.1 Z7CR1848'	'GCF 036898155.1 Z26CR2253'	100	[100.0 - 100.0]
'GCF 031921585.1 21030415031'	'GCF 036898185.1 Z29CR2279'	100	[99.9 - 100.0]
'GCF 036897975.1 Z7CR1848'	'GCF 036898085.1 Z21CR2119'	100	[100.0 - 100.0]
'GCF 031921585.1 21030415031'	'GCF 036897975.1 Z7CR1848'	100	[99.9 - 100.0]
'GCF 044162305.1 M-D2G1-1'	'GCF 044162895.1 M-D3G1-2'	99.9	[99.9 - 100.0]
'GCF 044162235.1 M-D1C2-2'	'GCF 044162895.1 M-D3G1-2'	99.9	[99.9 - 100.0]
'GCF 020683065.1 06-1619'	'GCF 030062245.1 12100'	99.9	[99.9 - 100.0]
'GCF 018861235.2 PreM15628'	'GCF 018861255.2 PreM15758'	99.9	[99.8 - 99.9]
'GCF 036897355.1 Z2CR1897'	'GCF 036897975.1 Z7CR1848'	99.9	[99.9 - 100.0]
'GCF 031921585.1 21030415031'	'GCF 036897355.1 Z2CR1897'	99.9	[99.9 - 100.0]
'GCF 027286065.1 2021CK-01296'	'GCF 038069215.1 2024CK-00366'	99.8	[99.6 - 99.9]
'GCF 027286045.1 2021CK-01196'	'GCF 027286065.1 2021CK-01296'	99.8	[99.7 - 99.9]
'GCF 018861215.2 PreM15793'	'GCF 018861235.2 PreM15628'	99.6	[99.4 - 99.8]
'GCF 029962585.1 2939 90'	'GCF 038449115.1 205 92'	99.6	[99.3 - 99.7]
'GCF 018861215.2 PreM15793'	'GCF 018861255.2 PreM15758'	99.6	[99.3 - 99.8]
'GCF 029011985.1 YK205'	'GCF 034661195.1 23021821'	99.3	[99.0 - 99.6]
'GCF 030179155.1 2017-45-35'	'GCF 963855525.1 PS9952019BGR'	99.2	[98.8 - 99.5]
'GCF 018861215.2 PreM15793'	'GCF 020683065.1 06-1619'	99	[98.5 - 99.3]
'GCF 030179155.1 2017-45-35'	'GCF 963855485.1 PS13962019BGR'	99	[98.5 - 99.4]
'GCF 018861235.2 PreM15628'	'GCF 020683065.1 06-1619'	99	[98.4 - 99.3]
'GCF 018861255.2 PreM15758'	'GCF 020683065.1 06-1619'	99	[98.5 - 99.3]
'GCF 036898185.1 Z29CR2279'	'GCF 040312265.2 1503'	98	[97.2 - 98.6]
'GCF 036898155.1 Z26CR2253'	'GCF 040312265.2 1503'	97.9	[97.0 - 98.6]
'GCF 036897975.1 Z7CR1848'	'GCF 040312265.2 1503'	97.9	[97.0 - 98.5]
'GCF 036897355.1 Z2CR1897'	'GCF 040312265.2 1503'	97.9	[97.0 - 98.5]
'GCF 031921585.1 21030415031'	'GCF 040312265.2 1503'	97.9	[97.0 - 98.5]
'GCF 018861235.2 PreM15628'	'GCF 030062245.1 12100'	97.8	[96.9 - 98.5]
'GCF 036898085.1 Z21CR2119'	'GCF 040312265.2 1503'	97.8	[96.9 - 98.5]
'GCF 018861255.2 PreM15758'	'GCF 030062245.1 12100'	97.8	[96.9 - 98.5]
'GCF 018861215.2 PreM15793'	'GCF 030062245.1 12100'	97.7	[96.8 - 98.4]
'GCF 019048545.1 FDAARGOS1451'	'GCF 020985345.1 L1'	96.4	[95.1 - 97.4]
'GCF 020985345.1 L1'	'GCF 025916175.1 12105'	96.2	[94.9 - 97.2]
'GCF 019048105.1 FDAARGOS1450'	'GCF 044162235.1 M-D1C2-2'	96	[94.6 - 97.0]
'GCF 019048105.1 FDAARGOS1450'	'GCF 044162305.1 M-D2G1-1'	96	[94.6 - 97.0]
'GCF 020808945.1 KM4'	'GCF 023184555.1 PROV UAMS 01'	96	[94.7 - 97.1]
'GCF 019048105.1 FDAARGOS1450'	'GCF 044162895.1 M-D3G1-2'	95.9	[94.5 - 97.0]
'GCF 019048545.1 FDAARGOS1451'	'GCF 025916175.1 12105'	95.8	[94.4 - 96.9]
'GCF 023184555.1 PROV UAMS 01'	'GCF 040208285.1 9923'	95.8	[94.4 - 96.9]
'GCF 019890815.1 VCSW10'	'GCF 023184555.1 PROV UAMS 01'	95.6	[94.2 - 96.8]
'GCF 027286025.1 2020CK-00448'	'GCF 038069215.1 2024CK-00366'	95.5	[94.0 - 96.6]
'GCF 023520575.1 P14'	'GCF 035747985.1 41'	95.5	[94.0 - 96.6]
'GCF 027286025.1 2020CK-00448'	'GCF 027286045.1 2021CK-01196'	95.4	[93.9 - 96.6]
'GCF 020808945.1 KM4'	'GCF 034330845.1 2023CK-01506'	95.4	[93.9 - 96.5]
'GCF 020808945.1 KM4'	'GCF 038442735.1 P50213'	95.3	[93.8 - 96.5]
'GCF 023520575.1 P14'	'GCF 963855485.1 PS13962019BGR'	95.2	[93.6 - 96.4]
'GCF 038442735.1 P50213'	'GCF 040208285.1 9923'	95.2	[93.6 - 96.4]
'GCF 035747985.1 41'	'GCF 038069215.1 2024CK-00366'	95.1	[93.5 - 96.3]
'GCF 027286025.1 2020CK-00448'	'GCF 027286065.1 2021CK-01296'	95.1	[93.5 - 96.3]
'GCF 023520575.1 P14'	'GCF 963855525.1 PS9952019BGR'	95.1	[93.6 - 96.3]
'GCF 027286025.1 2020CK-00448'	'GCF 035747985.1 41'	95	[93.4 - 96.2]
'GCF 035747985.1 41'	'GCF 963855525.1 PS9952019BGR'	95	[93.4 - 96.2]
'GCF 027286025.1 2020CK-00448'	'GCF 030179155.1 2017-45-35'	95	[93.4 - 96.2]
'GCF 018771265.1 W986'	'GCF 019048545.1 FDAARGOS1451'	95	[93.4 - 96.2]
'GCF 019048545.1 FDAARGOS1451'	'GCF 029011985.1 YK205'	95	[93.4 - 96.2]
'GCF 035747985.1 41'	'GCF 963855485.1 PS13962019BGR'	95	[93.5 - 96.3]
'GCF 027286025.1 2020CK-00448'	'GCF 963855525.1 PS9952019BGR'	94.9	[93.3 - 96.1]
'GCF 027286065.1 2021CK-01296'	'GCF 035747985.1 41'	94.9	[93.2 - 96.1]
'GCF 023520575.1 P14'	'GCF 027286025.1 2020CK-00448'	94.9	[93.2 - 96.1]
'GCF 023520575.1 P14'	'GCF 038069215.1 2024CK-00366'	94.9	[93.3 - 96.2]
'GCF 023184555.1 PROV UAMS 01'	'GCF 038442735.1 P50213'	94.9	[93.3 - 96.2]
'GCF 023184555.1 PROV UAMS 01'	'GCF 034330845.1 2023CK-01506'	94.8	[93.2 - 96.1]
'GCF 030179155.1 2017-45-35'	'GCF 035747985.1 41'	94.8	[93.2 - 96.1]
'GCF 027286025.1 2020CK-00448'	'GCF 963855485.1 PS13962019BGR'	94.8	[93.2 - 96.1]
'GCF 027286045.1 2021CK-01196'	'GCF 035747985.1 41'	94.8	[93.1 - 96.0]
'GCF 023520575.1 P14'	'GCF 030179155.1 2017-45-35'	94.8	[93.2 - 96.1]
'GCF 018771265.1 W986'	'GCF 020985345.1 L1'	94.7	[93.1 - 96.0]
'GCF 030179155.1 2017-45-35'	'GCF 038069215.1 2024CK-00366'	94.6	[92.9 - 95.9]
'GCF 027286045.1 2021CK-01196'	'GCF 030179155.1 2017-45-35'	94.5	[92.9 - 95.8]
'GCF 020985345.1 L1'	'GCF 029011985.1 YK205'	94.5	[92.9 - 95.8]
'GCF 019890815.1 VCSW10'	'GCF 020808945.1 KM4'	94.5	[92.8 - 95.8]
'GCF 019890815.1 VCSW10'	'GCF 040208285.1 9923'	94.5	[92.8 - 95.8]
'GCF 020985345.1 L1'	'GCF 034661195.1 23021821'	94.4	[92.7 - 95.7]
'GCF 023520575.1 P14'	'GCF 027286065.1 2021CK-01296'	94.4	[92.7 - 95.7]
'GCF 027286065.1 2021CK-01296'	'GCF 030179155.1 2017-45-35'	94.3	[92.5 - 95.6]
'GCF 019048545.1 FDAARGOS1451'	'GCF 034661195.1 23021821'	94.3	[92.6 - 95.7]
'GCF 038069215.1 2024CK-00366'	'GCF 963855485.1 PS13962019BGR'	94.3	[92.6 - 95.6]
'GCF 027286045.1 2021CK-01196'	'GCF 963855485.1 PS13962019BGR'	94.3	[92.5 - 95.6]
'GCF 038069215.1 2024CK-00366'	'GCF 963855525.1 PS9952019BGR'	94.3	[92.5 - 95.6]
'GCF 020808945.1 KM4'	'GCF 040208285.1 9923'	94.3	[92.5 - 95.6]
'GCF 034330845.1 2023CK-01506'	'GCF 040208285.1 9923'	94.3	[92.5 - 95.6]
'GCF 027286045.1 2021CK-01196'	'GCF 963855525.1 PS9952019BGR'	94.2	[92.5 - 95.6]
'GCF 025916175.1 12105'	'GCF 029011985.1 YK205'	94.1	[92.4 - 95.5]
'GCF 023520575.1 P14'	'GCF 027286045.1 2021CK-01196'	94.1	[92.3 - 95.5]
'GCF 034330845.1 2023CK-01506'	'GCF 038442735.1 P50213'	93.9	[92.1 - 95.3]
'GCF 027286065.1 2021CK-01296'	'GCF 963855525.1 PS9952019BGR'	93.8	[91.9 - 95.2]
'GCF 027286065.1 2021CK-01296'	'GCF 963855485.1 PS13962019BGR'	93.8	[91.9 - 95.2]
'GCF 019890815.1 VCSW10'	'GCF 034330845.1 2023CK-01506'	93.8	[92.0 - 95.3]
'GCF 019890815.1 VCSW10'	'GCF 038442735.1 P50213'	93.8	[92.0 - 95.2]
'GCF 018771265.1 W986'	'GCF 025916175.1 12105'	93.6	[91.7 - 95.0]
'GCF 036898085.1 Z21CR2119'	'PR66 genome'	93	[91.1 - 94.5]
'GCF 036897975.1 Z7CR1848'	'PR66 genome'	93	[91.0 - 94.5]
'GCF 036898155.1 Z26CR2253'	'PR66 genome'	93	[91.0 - 94.5]
'GCF 040312265.2 1503'	'PR66 genome'	93	[91.0 - 94.5]
'GCF 036898185.1 Z29CR2279'	'PR66 genome'	93	[91.0 - 94.5]
'GCF 036897355.1 Z2CR1897'	'PR66 genome'	93	[91.0 - 94.5]
'GCF 031921585.1 21030415031'	'PR66 genome'	92.9	[91.0 - 94.5]
'GCF 018771265.1 W986'	'GCF 029011985.1 YK205'	92.4	[90.4 - 94.0]
'GCF 025916175.1 12105'	'GCF 034661195.1 23021821'	92.4	[90.3 - 94.0]
'GCF 018771265.1 W986'	'GCF 034661195.1 23021821'	92.3	[90.2 - 93.9]
'GCF 038449115.1 205 92'	'GCF 915402005.1 2019-04-29290-1-7'	92	[89.9 - 93.6]
'GCF 029962585.1 2939 90'	'GCF 915402005.1 2019-04-29290-1-7'	91.9	[89.8 - 93.6]
'GCF 025583505.2 YZLc5-3'	'GCF 029193595.2 PR-310'	89.6	[87.2 - 91.5]
'GCF 025583505.2 YZLc5-3'	'GCF 036898125.1 Z24CR2199'	89.5	[87.2 - 91.5]
'GCF 023650895.1 18004577'	'GCF 025583505.2 YZLc5-3'	89.5	[87.1 - 91.5]
'GCF 023650895.1 18004577'	'GCF 029193595.2 PR-310'	89.3	[86.9 - 91.3]
'GCF 019047885.1 FDAARGOS1449'	'GCF 036898125.1 Z24CR2199'	89.1	[86.7 - 91.1]
'GCF 019047885.1 FDAARGOS1449'	'GCF 029193595.2 PR-310'	88.5	[86.0 - 90.6]
'GCF 019047885.1 FDAARGOS1449'	'GCF 025583505.2 YZLc5-3'	88.1	[85.6 - 90.2]
'GCF 023650895.1 18004577'	'GCF 036898125.1 Z24CR2199'	87.9	[85.4 - 90.0]
'GCF 019047885.1 FDAARGOS1449'	'GCF 023650895.1 18004577'	87.7	[85.1 - 89.8]
'GCF 029193595.2 PR-310'	'GCF 036898125.1 Z24CR2199'	87.2	[84.7 - 89.4]
'GCF 023184555.1 PROV UAMS 01'	'GCF 044162235.1 M-D1C2-2'	87.1	[84.5 - 89.3]
'GCF 023184555.1 PROV UAMS 01'	'GCF 044162305.1 M-D2G1-1'	87.1	[84.5 - 89.3]
'GCF 020808945.1 KM4'	'GCF 044162235.1 M-D1C2-2'	87	[84.4 - 89.2]
'GCF 020808945.1 KM4'	'GCF 044162305.1 M-D2G1-1'	87	[84.4 - 89.2]
'GCF 023184555.1 PROV UAMS 01'	'GCF 044162895.1 M-D3G1-2'	87	[84.5 - 89.3]
'GCF 020808945.1 KM4'	'GCF 044162895.1 M-D3G1-2'	87	[84.4 - 89.2]
'GCF 019890815.1 VCSW10'	'GCF 044162895.1 M-D3G1-2'	86.9	[84.3 - 89.2]
'GCF 019890815.1 VCSW10'	'GCF 044162305.1 M-D2G1-1'	86.9	[84.3 - 89.1]
'GCF 019890815.1 VCSW10'	'GCF 044162235.1 M-D1C2-2'	86.9	[84.3 - 89.1]
'GCF 038442735.1 P50213'	'GCF 044162305.1 M-D2G1-1'	86.6	[84.0 - 88.9]
'GCF 038442735.1 P50213'	'GCF 044162895.1 M-D3G1-2'	86.6	[84.0 - 88.8]
'GCF 038442735.1 P50213'	'GCF 044162235.1 M-D1C2-2'	86.6	[84.0 - 88.9]
'GCF 040208285.1 9923'	'GCF 044162305.1 M-D2G1-1'	86.5	[83.9 - 88.8]
'GCF 040208285.1 9923'	'GCF 044162235.1 M-D1C2-2'	86.5	[83.9 - 88.8]
'GCF 040208285.1 9923'	'GCF 044162895.1 M-D3G1-2'	86.5	[83.9 - 88.7]
'GCF 034330845.1 2023CK-01506'	'GCF 044162235.1 M-D1C2-2'	86.2	[83.6 - 88.5]
'GCF 034330845.1 2023CK-01506'	'GCF 044162305.1 M-D2G1-1'	86.2	[83.6 - 88.5]
'GCF 034330845.1 2023CK-01506'	'GCF 044162895.1 M-D3G1-2'	86.2	[83.5 - 88.4]
'GCF 019048105.1 FDAARGOS1450'	'GCF 023184555.1 PROV UAMS 01'	86.1	[83.4 - 88.4]
'GCF 019048105.1 FDAARGOS1450'	'GCF 020808945.1 KM4'	85.4	[82.7 - 87.8]
'GCF 019048105.1 FDAARGOS1450'	'GCF 034330845.1 2023CK-01506'	85.3	[82.6 - 87.6]
'GCF 019048105.1 FDAARGOS1450'	'GCF 040208285.1 9923'	85.2	[82.5 - 87.6]
'GCF 019048105.1 FDAARGOS1450'	'GCF 038442735.1 P50213'	85	[82.3 - 87.4]
'GCF 019048105.1 FDAARGOS1450'	'GCF 019890815.1 VCSW10'	84.8	[82.1 - 87.2]
'GCF 018861255.2 PreM15758'	'GCF 025583505.2 YZLc5-3'	77.6	[74.6 - 80.3]
'GCF 018861215.2 PreM15793'	'GCF 025583505.2 YZLc5-3'	77.5	[74.5 - 80.2]
'GCF 018861235.2 PreM15628'	'GCF 025583505.2 YZLc5-3'	77.5	[74.5 - 80.3]
'GCF 020683065.1 06-1619'	'GCF 025583505.2 YZLc5-3'	77.2	[74.2 - 79.9]
'GCF 025583505.2 YZLc5-3'	'GCF 030062245.1 12100'	76.9	[73.9 - 79.7]
'GCF 018861215.2 PreM15793'	'GCF 029193595.2 PR-310'	76.1	[73.1 - 78.8]
'GCF 023650895.1 18004577'	'GCF 030062245.1 12100'	75.9	[72.9 - 78.7]
'GCF 029193595.2 PR-310'	'GCF 030062245.1 12100'	75.9	[72.9 - 78.7]
'GCF 018861255.2 PreM15758'	'GCF 029193595.2 PR-310'	75.8	[72.8 - 78.6]
'GCF 018861235.2 PreM15628'	'GCF 029193595.2 PR-310'	75.8	[72.8 - 78.6]
'GCF 020683065.1 06-1619'	'GCF 029193595.2 PR-310'	75.8	[72.8 - 78.6]
'GCF 018861255.2 PreM15758'	'GCF 019047885.1 FDAARGOS1449'	75.7	[72.7 - 78.5]
'GCF 018861235.2 PreM15628'	'GCF 019047885.1 FDAARGOS1449'	75.7	[72.7 - 78.5]
'GCF 018861215.2 PreM15793'	'GCF 019047885.1 FDAARGOS1449'	75.7	[72.7 - 78.5]
'GCF 020683065.1 06-1619'	'GCF 036898125.1 Z24CR2199'	75.7	[72.7 - 78.5]
'GCF 030062245.1 12100'	'GCF 036898125.1 Z24CR2199'	75.6	[72.6 - 78.3]
'GCF 019047885.1 FDAARGOS1449'	'GCF 030062245.1 12100'	75.5	[72.5 - 78.3]
'GCF 019047885.1 FDAARGOS1449'	'GCF 020683065.1 06-1619'	75.5	[72.5 - 78.2]
'GCF 018861215.2 PreM15793'	'GCF 036898125.1 Z24CR2199'	75.1	[72.0 - 77.8]
'GCF 020683065.1 06-1619'	'GCF 023650895.1 18004577'	74.9	[71.9 - 77.7]
'GCF 018861235.2 PreM15628'	'GCF 036898125.1 Z24CR2199'	74.8	[71.8 - 77.6]
'GCF 018861255.2 PreM15758'	'GCF 036898125.1 Z24CR2199'	74.8	[71.8 - 77.6]
'GCF 018861255.2 PreM15758'	'GCF 023650895.1 18004577'	74.4	[71.4 - 77.2]
'GCF 018861235.2 PreM15628'	'GCF 023650895.1 18004577'	74.3	[71.3 - 77.1]
'GCF 018861215.2 PreM15793'	'GCF 023650895.1 18004577'	74.3	[71.3 - 77.1]
'GCF 023650895.1 18004577'	'PR66 genome'	49	[46.4 - 51.7]
'GCF 018861235.2 PreM15628'	'GCF 038442735.1 P50213'	48.7	[46.1 - 51.3]
'GCF 018861255.2 PreM15758'	'GCF 038442735.1 P50213'	48.7	[46.1 - 51.3]
'GCF 030062245.1 12100'	'GCF 040312265.2 1503'	48.4	[45.8 - 51.0]
'GCF 030062245.1 12100'	'GCF 038442735.1 P50213'	48.2	[45.6 - 50.8]
'GCF 023650895.1 18004577'	'GCF 040312265.2 1503'	48.1	[45.5 - 50.7]
'GCF 018861215.2 PreM15793'	'GCF 038442735.1 P50213'	48.1	[45.5 - 50.7]
'GCF 030062245.1 12100'	'PR66 genome'	48	[45.4 - 50.6]
'GCF 023650895.1 18004577'	'GCF 031921585.1 21030415031'	47.7	[45.1 - 50.3]
'GCF 023650895.1 18004577'	'GCF 036898155.1 Z26CR2253'	47.6	[45.0 - 50.2]
'GCF 023650895.1 18004577'	'GCF 036897975.1 Z7CR1848'	47.6	[45.0 - 50.2]
'GCF 023650895.1 18004577'	'GCF 036898185.1 Z29CR2279'	47.6	[45.0 - 50.2]
'GCF 023650895.1 18004577'	'GCF 036897355.1 Z2CR1897'	47.6	[45.0 - 50.2]
'GCF 018861255.2 PreM15758'	'GCF 044162305.1 M-D2G1-1'	47.5	[44.9 - 50.1]
'GCF 018861235.2 PreM15628'	'GCF 044162235.1 M-D1C2-2'	47.5	[45.0 - 50.1]
'GCF 018861235.2 PreM15628'	'GCF 044162305.1 M-D2G1-1'	47.5	[45.0 - 50.1]
'GCF 023650895.1 18004577'	'GCF 036898085.1 Z21CR2119'	47.5	[44.9 - 50.1]
'GCF 018861255.2 PreM15758'	'GCF 044162235.1 M-D1C2-2'	47.5	[44.9 - 50.1]
'GCF 018861235.2 PreM15628'	'GCF 044162895.1 M-D3G1-2'	47.4	[44.8 - 50.0]
'GCF 018861215.2 PreM15793'	'GCF 044162235.1 M-D1C2-2'	47.4	[44.8 - 50.0]
'GCF 018861215.2 PreM15793'	'GCF 044162305.1 M-D2G1-1'	47.4	[44.9 - 50.0]
'GCF 018861235.2 PreM15628'	'GCF 019048105.1 FDAARGOS1450'	47.3	[44.7 - 49.9]
'GCF 030062245.1 12100'	'GCF 044162235.1 M-D1C2-2'	47.3	[44.8 - 49.9]
'GCF 018861215.2 PreM15793'	'GCF 040312265.2 1503'	47.3	[44.7 - 49.9]
'GCF 030062245.1 12100'	'GCF 044162305.1 M-D2G1-1'	47.3	[44.8 - 49.9]
'GCF 018861255.2 PreM15758'	'GCF 040312265.2 1503'	47.3	[44.7 - 49.9]
'GCF 018861255.2 PreM15758'	'GCF 044162895.1 M-D3G1-2'	47.3	[44.8 - 49.9]
'GCF 018861215.2 PreM15793'	'GCF 019048105.1 FDAARGOS1450'	47.3	[44.7 - 49.9]
'GCF 018861215.2 PreM15793'	'GCF 044162895.1 M-D3G1-2'	47.3	[44.7 - 49.9]
'GCF 018861235.2 PreM15628'	'GCF 040312265.2 1503'	47.3	[44.7 - 49.9]
'GCF 020683065.1 06-1619'	'GCF 044162895.1 M-D3G1-2'	47.2	[44.6 - 49.7]
'GCF 018861255.2 PreM15758'	'GCF 034330845.1 2023CK-01506'	47.2	[44.6 - 49.8]
'GCF 020683065.1 06-1619'	'GCF 044162305.1 M-D2G1-1'	47.2	[44.6 - 49.8]
'GCF 023184555.1 PROV UAMS 01'	'GCF 030062245.1 12100'	47.2	[44.6 - 49.8]
'GCF 020808945.1 KM4'	'GCF 030062245.1 12100'	47.2	[44.6 - 49.8]
'GCF 018861255.2 PreM15758'	'GCF 019048105.1 FDAARGOS1450'	47.2	[44.6 - 49.8]
'GCF 019048105.1 FDAARGOS1450'	'GCF 030062245.1 12100'	47.2	[44.6 - 49.8]
'GCF 020683065.1 06-1619'	'GCF 044162235.1 M-D1C2-2'	47.2	[44.6 - 49.8]
'GCF 030062245.1 12100'	'GCF 044162895.1 M-D3G1-2'	47.2	[44.6 - 49.8]
'GCF 030062245.1 12100'	'GCF 031921585.1 21030415031'	47.2	[44.7 - 49.8]
'GCF 018861235.2 PreM15628'	'GCF 034330845.1 2023CK-01506'	47.2	[44.6 - 49.8]
'GCF 030062245.1 12100'	'GCF 040208285.1 9923'	47.2	[44.6 - 49.8]
'GCF 020683065.1 06-1619'	'GCF 040208285.1 9923'	47.2	[44.6 - 49.8]
'GCF 020683065.1 06-1619'	'GCF 023184555.1 PROV UAMS 01'	47.2	[44.7 - 49.8]
'GCF 020683065.1 06-1619'	'GCF 034330845.1 2023CK-01506'	47.1	[44.5 - 49.7]
'GCF 019048105.1 FDAARGOS1450'	'GCF 020683065.1 06-1619'	47.1	[44.5 - 49.7]
'GCF 020683065.1 06-1619'	'GCF 020808945.1 KM4'	47.1	[44.6 - 49.7]
'GCF 030062245.1 12100'	'GCF 034330845.1 2023CK-01506'	47.1	[44.5 - 49.7]
'GCF 018861215.2 PreM15793'	'GCF 020808945.1 KM4'	47.1	[44.6 - 49.7]
'GCF 018861215.2 PreM15793'	'GCF 034330845.1 2023CK-01506'	47.1	[44.5 - 49.7]
'GCF 018861235.2 PreM15628'	'GCF 020808945.1 KM4'	47	[44.4 - 49.6]
'GCF 018861215.2 PreM15793'	'GCF 040208285.1 9923'	47	[44.4 - 49.6]
'GCF 020683065.1 06-1619'	'GCF 038442735.1 P50213'	47	[44.4 - 49.6]
'GCF 018861215.2 PreM15793'	'GCF 019890815.1 VCSW10'	47	[44.5 - 49.6]
'GCF 018861255.2 PreM15758'	'GCF 020808945.1 KM4'	47	[44.5 - 49.6]
'GCF 018861255.2 PreM15758'	'GCF 019890815.1 VCSW10'	47	[44.4 - 49.5]
'GCF 018861255.2 PreM15758'	'GCF 023184555.1 PROV UAMS 01'	46.9	[44.3 - 49.4]
'GCF 019890815.1 VCSW10'	'GCF 020683065.1 06-1619'	46.9	[44.3 - 49.4]
'GCF 018861215.2 PreM15793'	'GCF 031921585.1 21030415031'	46.9	[44.3 - 49.5]
'GCF 018861255.2 PreM15758'	'GCF 031921585.1 21030415031'	46.9	[44.3 - 49.4]
'GCF 029193595.2 PR-310'	'GCF 040312265.2 1503'	46.9	[44.3 - 49.5]
'GCF 019890815.1 VCSW10'	'GCF 030062245.1 12100'	46.9	[44.3 - 49.5]
'GCF 018861215.2 PreM15793'	'GCF 023184555.1 PROV UAMS 01'	46.9	[44.3 - 49.4]
'GCF 018861235.2 PreM15628'	'GCF 019890815.1 VCSW10'	46.9	[44.3 - 49.5]
'GCF 031921585.1 21030415031'	'GCF 036898125.1 Z24CR2199'	46.9	[44.3 - 49.5]
'GCF 018861235.2 PreM15628'	'GCF 040208285.1 9923'	46.8	[44.3 - 49.4]
'GCF 018861235.2 PreM15628'	'GCF 031921585.1 21030415031'	46.8	[44.3 - 49.4]
'GCF 018861255.2 PreM15758'	'GCF 040208285.1 9923'	46.8	[44.3 - 49.4]
'GCF 018861235.2 PreM15628'	'GCF 023184555.1 PROV UAMS 01'	46.8	[44.3 - 49.4]
'GCF 030062245.1 12100'	'GCF 036897975.1 Z7CR1848'	46.7	[44.2 - 49.3]
'GCF 018861235.2 PreM15628'	'PR66 genome'	46.7	[44.2 - 49.3]
'GCF 030062245.1 12100'	'GCF 036898085.1 Z21CR2119'	46.7	[44.1 - 49.3]
'GCF 018861255.2 PreM15758'	'PR66 genome'	46.7	[44.2 - 49.3]
'GCF 020683065.1 06-1619'	'GCF 040312265.2 1503'	46.7	[44.1 - 49.3]
'GCF 030062245.1 12100'	'GCF 036897355.1 Z2CR1897'	46.7	[44.1 - 49.3]
'GCF 030062245.1 12100'	'GCF 036898155.1 Z26CR2253'	46.7	[44.2 - 49.3]
'GCF 030062245.1 12100'	'GCF 036898185.1 Z29CR2279'	46.7	[44.1 - 49.3]
'GCF 020683065.1 06-1619'	'PR66 genome'	46.6	[44.0 - 49.2]
'GCF 018861215.2 PreM15793'	'PR66 genome'	46.6	[44.1 - 49.2]
'GCF 020683065.1 06-1619'	'GCF 031921585.1 21030415031'	46.6	[44.0 - 49.2]
'GCF 018861215.2 PreM15793'	'GCF 036898185.1 Z29CR2279'	46.6	[44.0 - 49.1]
'GCF 020683065.1 06-1619'	'GCF 036897975.1 Z7CR1848'	46.5	[44.0 - 49.1]
'GCF 018861215.2 PreM15793'	'GCF 036898085.1 Z21CR2119'	46.5	[43.9 - 49.1]
'GCF 020683065.1 06-1619'	'GCF 036898085.1 Z21CR2119'	46.5	[43.9 - 49.1]
'GCF 018861255.2 PreM15758'	'GCF 036897355.1 Z2CR1897'	46.5	[43.9 - 49.1]
'GCF 018861235.2 PreM15628'	'GCF 036898155.1 Z26CR2253'	46.5	[43.9 - 49.0]
'GCF 018861255.2 PreM15758'	'GCF 036898185.1 Z29CR2279'	46.5	[44.0 - 49.1]
'GCF 029193595.2 PR-310'	'PR66 genome'	46.5	[43.9 - 49.1]
'GCF 020683065.1 06-1619'	'GCF 036897355.1 Z2CR1897'	46.5	[44.0 - 49.1]
'GCF 018861255.2 PreM15758'	'GCF 036898155.1 Z26CR2253'	46.5	[43.9 - 49.1]
'GCF 018861255.2 PreM15758'	'GCF 036898085.1 Z21CR2119'	46.5	[43.9 - 49.1]
'GCF 018861255.2 PreM15758'	'GCF 036897975.1 Z7CR1848'	46.5	[43.9 - 49.1]
'GCF 018861235.2 PreM15628'	'GCF 036897355.1 Z2CR1897'	46.5	[43.9 - 49.1]
'GCF 018861235.2 PreM15628'	'GCF 036897975.1 Z7CR1848'	46.5	[43.9 - 49.0]
'GCF 018861215.2 PreM15793'	'GCF 036897355.1 Z2CR1897'	46.5	[44.0 - 49.1]
'GCF 018861215.2 PreM15793'	'GCF 036897975.1 Z7CR1848'	46.5	[43.9 - 49.1]
'GCF 018861235.2 PreM15628'	'GCF 036898185.1 Z29CR2279'	46.5	[43.9 - 49.1]
'GCF 020683065.1 06-1619'	'GCF 036898155.1 Z26CR2253'	46.5	[44.0 - 49.1]
'GCF 020683065.1 06-1619'	'GCF 036898185.1 Z29CR2279'	46.5	[44.0 - 49.1]
'GCF 018861215.2 PreM15793'	'GCF 036898155.1 Z26CR2253'	46.5	[43.9 - 49.1]
'GCF 036898125.1 Z24CR2199'	'GCF 036898155.1 Z26CR2253'	46.4	[43.8 - 49.0]
'GCF 019047885.1 FDAARGOS1449'	'GCF 036897355.1 Z2CR1897'	46.4	[43.8 - 49.0]
'GCF 036898125.1 Z24CR2199'	'GCF 036898185.1 Z29CR2279'	46.4	[43.8 - 49.0]
'GCF 025583505.2 YZLc5-3'	'PR66 genome'	46.4	[43.8 - 49.0]
'GCF 019047885.1 FDAARGOS1449'	'GCF 036898155.1 Z26CR2253'	46.4	[43.8 - 49.0]
'GCF 036897355.1 Z2CR1897'	'GCF 036898125.1 Z24CR2199'	46.4	[43.8 - 49.0]
'GCF 036898125.1 Z24CR2199'	'GCF 040208285.1 9923'	46.4	[43.9 - 49.0]
'GCF 019047885.1 FDAARGOS1449'	'PR66 genome'	46.4	[43.8 - 49.0]
'GCF 036897975.1 Z7CR1848'	'GCF 036898125.1 Z24CR2199'	46.4	[43.8 - 49.0]
'GCF 018861235.2 PreM15628'	'GCF 036898085.1 Z21CR2119'	46.4	[43.9 - 49.0]
'GCF 019047885.1 FDAARGOS1449'	'GCF 036898185.1 Z29CR2279'	46.4	[43.8 - 49.0]
'GCF 025583505.2 YZLc5-3'	'GCF 044162235.1 M-D1C2-2'	46.4	[43.9 - 49.0]
'GCF 019047885.1 FDAARGOS1449'	'GCF 031921585.1 21030415031'	46.4	[43.8 - 49.0]
'GCF 025583505.2 YZLc5-3'	'GCF 040312265.2 1503'	46.4	[43.8 - 49.0]
'GCF 025583505.2 YZLc5-3'	'GCF 044162305.1 M-D2G1-1'	46.4	[43.9 - 49.0]
'GCF 036898125.1 Z24CR2199'	'GCF 040312265.2 1503'	46.4	[43.9 - 49.0]
'GCF 019047885.1 FDAARGOS1449'	'GCF 036897975.1 Z7CR1848'	46.4	[43.8 - 49.0]
'GCF 019047885.1 FDAARGOS1449'	'GCF 036898085.1 Z21CR2119'	46.3	[43.7 - 48.8]
'GCF 025583505.2 YZLc5-3'	'GCF 031921585.1 21030415031'	46.3	[43.8 - 48.9]
'GCF 036898085.1 Z21CR2119'	'GCF 036898125.1 Z24CR2199'	46.3	[43.8 - 48.9]
'GCF 019047885.1 FDAARGOS1449'	'GCF 040312265.2 1503'	46.3	[43.7 - 48.9]
'GCF 025583505.2 YZLc5-3'	'GCF 044162895.1 M-D3G1-2'	46.2	[43.6 - 48.7]
'GCF 036898125.1 Z24CR2199'	'GCF 044162305.1 M-D2G1-1'	46.2	[43.6 - 48.8]
'GCF 036898125.1 Z24CR2199'	'GCF 044162235.1 M-D1C2-2'	46.2	[43.6 - 48.8]
'GCF 025583505.2 YZLc5-3'	'GCF 036897355.1 Z2CR1897'	46.2	[43.6 - 48.8]
'GCF 019047885.1 FDAARGOS1449'	'GCF 020808945.1 KM4'	46.2	[43.6 - 48.8]
'GCF 023650895.1 18004577'	'GCF 038442735.1 P50213'	46.1	[43.5 - 48.7]
'GCF 025583505.2 YZLc5-3'	'GCF 036898085.1 Z21CR2119'	46.1	[43.5 - 48.6]
'GCF 025583505.2 YZLc5-3'	'GCF 036897975.1 Z7CR1848'	46.1	[43.5 - 48.7]
'GCF 036898125.1 Z24CR2199'	'GCF 044162895.1 M-D3G1-2'	46.1	[43.6 - 48.7]
'GCF 025583505.2 YZLc5-3'	'GCF 036898155.1 Z26CR2253'	46.1	[43.5 - 48.7]
'GCF 036898125.1 Z24CR2199'	'PR66 genome'	46.1	[43.5 - 48.7]
'GCF 025583505.2 YZLc5-3'	'GCF 036898185.1 Z29CR2279'	46.1	[43.5 - 48.7]
'GCF 029193595.2 PR-310'	'GCF 031921585.1 21030415031'	46.1	[43.5 - 48.7]
'GCF 023650895.1 18004577'	'GCF 044162235.1 M-D1C2-2'	46	[43.4 - 48.6]
'GCF 029193595.2 PR-310'	'GCF 036897355.1 Z2CR1897'	46	[43.5 - 48.6]
'GCF 019047885.1 FDAARGOS1449'	'GCF 019048105.1 FDAARGOS1450'	46	[43.5 - 48.6]
'GCF 029193595.2 PR-310'	'GCF 044162305.1 M-D2G1-1'	46	[43.5 - 48.6]
'GCF 029193595.2 PR-310'	'GCF 036897975.1 Z7CR1848'	46	[43.4 - 48.6]
'GCF 019048105.1 FDAARGOS1450'	'GCF 036898125.1 Z24CR2199'	46	[43.4 - 48.6]
'GCF 029193595.2 PR-310'	'GCF 044162235.1 M-D1C2-2'	46	[43.5 - 48.6]
'GCF 029193595.2 PR-310'	'GCF 036898185.1 Z29CR2279'	46	[43.5 - 48.6]
'GCF 029193595.2 PR-310'	'GCF 036898155.1 Z26CR2253'	46	[43.4 - 48.6]
'GCF 019047885.1 FDAARGOS1449'	'GCF 040208285.1 9923'	46	[43.4 - 48.5]
'GCF 023650895.1 18004577'	'GCF 044162305.1 M-D2G1-1'	46	[43.4 - 48.6]
'GCF 029193595.2 PR-310'	'GCF 044162895.1 M-D3G1-2'	45.9	[43.4 - 48.5]
'GCF 019047885.1 FDAARGOS1449'	'GCF 044162235.1 M-D1C2-2'	45.9	[43.3 - 48.5]
'GCF 029193595.2 PR-310'	'GCF 036898085.1 Z21CR2119'	45.9	[43.3 - 48.5]
'GCF 019048105.1 FDAARGOS1450'	'GCF 025583505.2 YZLc5-3'	45.9	[43.4 - 48.5]
'GCF 019047885.1 FDAARGOS1449'	'GCF 044162305.1 M-D2G1-1'	45.9	[43.3 - 48.5]
'GCF 019047885.1 FDAARGOS1449'	'GCF 044162895.1 M-D3G1-2'	45.9	[43.3 - 48.5]
'GCF 023650895.1 18004577'	'GCF 044162895.1 M-D3G1-2'	45.8	[43.3 - 48.4]
'GCF 023184555.1 PROV UAMS 01'	'GCF 025583505.2 YZLc5-3'	45.8	[43.2 - 48.3]
'GCF 020808945.1 KM4'	'GCF 036898125.1 Z24CR2199'	45.8	[43.3 - 48.4]
'GCF 019047885.1 FDAARGOS1449'	'GCF 023184555.1 PROV UAMS 01'	45.8	[43.2 - 48.4]
'GCF 020808945.1 KM4'	'GCF 025583505.2 YZLc5-3'	45.7	[43.2 - 48.3]
'GCF 036898125.1 Z24CR2199'	'GCF 038442735.1 P50213'	45.6	[43.1 - 48.2]
'GCF 019047885.1 FDAARGOS1449'	'GCF 038442735.1 P50213'	45.6	[43.1 - 48.2]
'GCF 023184555.1 PROV UAMS 01'	'GCF 023650895.1 18004577'	45.6	[43.1 - 48.2]
'GCF 019890815.1 VCSW10'	'GCF 023650895.1 18004577'	45.6	[43.0 - 48.2]
'GCF 019047885.1 FDAARGOS1449'	'GCF 019890815.1 VCSW10'	45.6	[43.1 - 48.2]
'GCF 025583505.2 YZLc5-3'	'GCF 038442735.1 P50213'	45.6	[43.1 - 48.2]
'GCF 019048105.1 FDAARGOS1450'	'GCF 023650895.1 18004577'	45.6	[43.1 - 48.2]
'GCF 019047885.1 FDAARGOS1449'	'GCF 034330845.1 2023CK-01506'	45.6	[43.0 - 48.1]
'GCF 023184555.1 PROV UAMS 01'	'GCF 036898125.1 Z24CR2199'	45.6	[43.0 - 48.2]
'GCF 025583505.2 YZLc5-3'	'GCF 034330845.1 2023CK-01506'	45.5	[43.0 - 48.1]
'GCF 023184555.1 PROV UAMS 01'	'GCF 029193595.2 PR-310'	45.5	[43.0 - 48.1]
'GCF 020808945.1 KM4'	'GCF 023650895.1 18004577'	45.5	[43.0 - 48.1]
'GCF 025583505.2 YZLc5-3'	'GCF 040208285.1 9923'	45.5	[43.0 - 48.1]
'GCF 034330845.1 2023CK-01506'	'GCF 036898125.1 Z24CR2199'	45.5	[43.0 - 48.1]
'GCF 019048105.1 FDAARGOS1450'	'GCF 029193595.2 PR-310'	45.5	[43.0 - 48.1]
'GCF 020808945.1 KM4'	'GCF 029193595.2 PR-310'	45.5	[42.9 - 48.1]
'GCF 019890815.1 VCSW10'	'GCF 036898125.1 Z24CR2199'	45.5	[42.9 - 48.1]
'GCF 023650895.1 18004577'	'GCF 040208285.1 9923'	45.4	[42.8 - 47.9]
'GCF 023650895.1 18004577'	'GCF 034330845.1 2023CK-01506'	45.3	[42.8 - 47.9]
'GCF 019890815.1 VCSW10'	'GCF 025583505.2 YZLc5-3'	45.3	[42.7 - 47.8]
'GCF 029193595.2 PR-310'	'GCF 034330845.1 2023CK-01506'	45.3	[42.7 - 47.9]
'GCF 029193595.2 PR-310'	'GCF 040208285.1 9923'	45.3	[42.7 - 47.8]
'GCF 029193595.2 PR-310'	'GCF 038442735.1 P50213'	45.2	[42.6 - 47.7]
'GCF 019890815.1 VCSW10'	'GCF 029193595.2 PR-310'	45	[42.5 - 47.6]
'GCF 038442735.1 P50213'	'GCF 040312265.2 1503'	43.7	[41.2 - 46.3]
'GCF 038442735.1 P50213'	'PR66 genome'	43.5	[40.9 - 46.0]
'GCF 040312265.2 1503'	'GCF 044162305.1 M-D2G1-1'	43.2	[40.7 - 45.8]
'GCF 040312265.2 1503'	'GCF 044162235.1 M-D1C2-2'	43.2	[40.7 - 45.8]
'GCF 044162235.1 M-D1C2-2'	'PR66 genome'	43.2	[40.7 - 45.8]
'GCF 044162305.1 M-D2G1-1'	'PR66 genome'	43.2	[40.7 - 45.8]
'GCF 040312265.2 1503'	'GCF 044162895.1 M-D3G1-2'	43.1	[40.6 - 45.6]
'GCF 044162895.1 M-D3G1-2'	'PR66 genome'	43	[40.5 - 45.6]
'GCF 031921585.1 21030415031'	'GCF 044162305.1 M-D2G1-1'	43	[40.5 - 45.6]
'GCF 031921585.1 21030415031'	'GCF 044162235.1 M-D1C2-2'	43	[40.5 - 45.6]
'GCF 036898085.1 Z21CR2119'	'GCF 044162305.1 M-D2G1-1'	42.9	[40.4 - 45.5]
'GCF 036897975.1 Z7CR1848'	'GCF 044162235.1 M-D1C2-2'	42.9	[40.3 - 45.4]
'GCF 036897975.1 Z7CR1848'	'GCF 044162305.1 M-D2G1-1'	42.9	[40.3 - 45.4]
'GCF 036898085.1 Z21CR2119'	'GCF 044162235.1 M-D1C2-2'	42.9	[40.4 - 45.5]
'GCF 036898155.1 Z26CR2253'	'GCF 044162305.1 M-D2G1-1'	42.9	[40.4 - 45.4]
'GCF 034330845.1 2023CK-01506'	'PR66 genome'	42.9	[40.4 - 45.5]
'GCF 031921585.1 21030415031'	'GCF 044162895.1 M-D3G1-2'	42.9	[40.4 - 45.4]
'GCF 036897355.1 Z2CR1897'	'GCF 044162305.1 M-D2G1-1'	42.9	[40.4 - 45.5]
'GCF 036897355.1 Z2CR1897'	'GCF 044162235.1 M-D1C2-2'	42.9	[40.4 - 45.5]
'GCF 036898185.1 Z29CR2279'	'GCF 044162235.1 M-D1C2-2'	42.9	[40.4 - 45.4]
'GCF 036898155.1 Z26CR2253'	'GCF 044162235.1 M-D1C2-2'	42.9	[40.4 - 45.4]
'GCF 036898185.1 Z29CR2279'	'GCF 044162305.1 M-D2G1-1'	42.9	[40.4 - 45.4]
'GCF 019048105.1 FDAARGOS1450'	'GCF 031921585.1 21030415031'	42.8	[40.3 - 45.3]
'GCF 036897355.1 Z2CR1897'	'GCF 044162895.1 M-D3G1-2'	42.8	[40.3 - 45.4]
'GCF 019048105.1 FDAARGOS1450'	'GCF 036897975.1 Z7CR1848'	42.8	[40.3 - 45.3]
'GCF 019048105.1 FDAARGOS1450'	'GCF 036897355.1 Z2CR1897'	42.8	[40.3 - 45.4]
'GCF 036898185.1 Z29CR2279'	'GCF 044162895.1 M-D3G1-2'	42.8	[40.3 - 45.4]
'GCF 019048105.1 FDAARGOS1450'	'GCF 036898085.1 Z21CR2119'	42.8	[40.3 - 45.3]
'GCF 034330845.1 2023CK-01506'	'GCF 040312265.2 1503'	42.8	[40.3 - 45.3]
'GCF 019048105.1 FDAARGOS1450'	'GCF 036898155.1 Z26CR2253'	42.8	[40.3 - 45.3]
'GCF 036898085.1 Z21CR2119'	'GCF 044162895.1 M-D3G1-2'	42.8	[40.3 - 45.4]
'GCF 036898155.1 Z26CR2253'	'GCF 044162895.1 M-D3G1-2'	42.8	[40.3 - 45.4]
'GCF 031921585.1 21030415031'	'GCF 038442735.1 P50213'	42.8	[40.3 - 45.4]
'GCF 036897355.1 Z2CR1897'	'GCF 040208285.1 9923'	42.8	[40.2 - 45.3]
'GCF 019048105.1 FDAARGOS1450'	'GCF 036898185.1 Z29CR2279'	42.8	[40.3 - 45.3]
'GCF 036897975.1 Z7CR1848'	'GCF 044162895.1 M-D3G1-2'	42.8	[40.3 - 45.4]
'GCF 031921585.1 21030415031'	'GCF 040208285.1 9923'	42.8	[40.2 - 45.3]
'GCF 020808945.1 KM4'	'PR66 genome'	42.8	[40.2 - 45.3]
'GCF 020808945.1 KM4'	'GCF 036897975.1 Z7CR1848'	42.7	[40.2 - 45.2]
'GCF 036897975.1 Z7CR1848'	'GCF 040208285.1 9923'	42.7	[40.2 - 45.3]
'GCF 020808945.1 KM4'	'GCF 036898155.1 Z26CR2253'	42.7	[40.2 - 45.2]
'GCF 020808945.1 KM4'	'GCF 040312265.2 1503'	42.7	[40.2 - 45.2]
'GCF 020808945.1 KM4'	'GCF 031921585.1 21030415031'	42.7	[40.2 - 45.2]
'GCF 020808945.1 KM4'	'GCF 036897355.1 Z2CR1897'	42.7	[40.2 - 45.2]
'GCF 040208285.1 9923'	'PR66 genome'	42.7	[40.2 - 45.3]
'GCF 036898085.1 Z21CR2119'	'GCF 040208285.1 9923'	42.7	[40.2 - 45.3]
'GCF 036898155.1 Z26CR2253'	'GCF 040208285.1 9923'	42.7	[40.2 - 45.3]
'GCF 020808945.1 KM4'	'GCF 036898185.1 Z29CR2279'	42.7	[40.2 - 45.2]
'GCF 036898185.1 Z29CR2279'	'GCF 040208285.1 9923'	42.7	[40.2 - 45.3]
'GCF 023184555.1 PROV UAMS 01'	'GCF 036897975.1 Z7CR1848'	42.6	[40.1 - 45.2]
'GCF 023184555.1 PROV UAMS 01'	'GCF 036897355.1 Z2CR1897'	42.6	[40.1 - 45.2]
'GCF 031921585.1 21030415031'	'GCF 034330845.1 2023CK-01506'	42.6	[40.1 - 45.2]
'GCF 019890815.1 VCSW10'	'GCF 040312265.2 1503'	42.6	[40.1 - 45.1]
'GCF 023184555.1 PROV UAMS 01'	'GCF 036898085.1 Z21CR2119'	42.6	[40.1 - 45.1]
'GCF 023184555.1 PROV UAMS 01'	'GCF 031921585.1 21030415031'	42.6	[40.1 - 45.2]
'GCF 019048105.1 FDAARGOS1450'	'GCF 040312265.2 1503'	42.6	[40.1 - 45.1]
'GCF 019048105.1 FDAARGOS1450'	'PR66 genome'	42.6	[40.1 - 45.2]
'GCF 020808945.1 KM4'	'GCF 036898085.1 Z21CR2119'	42.6	[40.1 - 45.2]
'GCF 023184555.1 PROV UAMS 01'	'GCF 036898155.1 Z26CR2253'	42.6	[40.1 - 45.2]
'GCF 023184555.1 PROV UAMS 01'	'GCF 036898185.1 Z29CR2279'	42.6	[40.1 - 45.2]
'GCF 023184555.1 PROV UAMS 01'	'PR66 genome'	42.6	[40.1 - 45.2]
'GCF 019890815.1 VCSW10'	'PR66 genome'	42.6	[40.0 - 45.1]
'GCF 034330845.1 2023CK-01506'	'GCF 036897975.1 Z7CR1848'	42.5	[40.0 - 45.0]
'GCF 040208285.1 9923'	'GCF 040312265.2 1503'	42.5	[40.0 - 45.0]
'GCF 034330845.1 2023CK-01506'	'GCF 036898155.1 Z26CR2253'	42.5	[40.0 - 45.0]
'GCF 034330845.1 2023CK-01506'	'GCF 036898185.1 Z29CR2279'	42.5	[40.0 - 45.0]
'GCF 034330845.1 2023CK-01506'	'GCF 036897355.1 Z2CR1897'	42.5	[40.0 - 45.1]
'GCF 019890815.1 VCSW10'	'GCF 036897355.1 Z2CR1897'	42.4	[39.9 - 44.9]
'GCF 036898155.1 Z26CR2253'	'GCF 038442735.1 P50213'	42.4	[39.9 - 45.0]
'GCF 034330845.1 2023CK-01506'	'GCF 036898085.1 Z21CR2119'	42.4	[39.9 - 45.0]
'GCF 019890815.1 VCSW10'	'GCF 036898155.1 Z26CR2253'	42.4	[39.9 - 44.9]
'GCF 019890815.1 VCSW10'	'GCF 031921585.1 21030415031'	42.4	[39.9 - 44.9]
'GCF 019890815.1 VCSW10'	'GCF 036898185.1 Z29CR2279'	42.4	[39.9 - 44.9]
'GCF 036898085.1 Z21CR2119'	'GCF 038442735.1 P50213'	42.4	[39.9 - 45.0]
'GCF 036898185.1 Z29CR2279'	'GCF 038442735.1 P50213'	42.4	[39.9 - 45.0]
'GCF 036897975.1 Z7CR1848'	'GCF 038442735.1 P50213'	42.4	[39.9 - 45.0]
'GCF 019890815.1 VCSW10'	'GCF 036897975.1 Z7CR1848'	42.4	[39.9 - 44.9]
'GCF 036897355.1 Z2CR1897'	'GCF 038442735.1 P50213'	42.4	[39.9 - 45.0]
'GCF 023184555.1 PROV UAMS 01'	'GCF 040312265.2 1503'	42.3	[39.8 - 44.9]
'GCF 019890815.1 VCSW10'	'GCF 036898085.1 Z21CR2119'	42.3	[39.8 - 44.9]
'GCF 030315915.2 D4759'	'GCF 038449115.1 205 92'	32.2	[29.8 - 34.7]
'GCF 029962585.1 2939 90'	'GCF 030315915.2 D4759'	32.2	[29.8 - 34.7]
'GCF 030315915.2 D4759'	'GCF 915402005.1 2019-04-29290-1-7'	32	[29.6 - 34.5]
'GCF 018861255.2 PreM15758'	'GCF 034661195.1 23021821'	26.6	[24.2 - 29.1]
'GCF 018861235.2 PreM15628'	'GCF 034661195.1 23021821'	26.6	[24.2 - 29.1]
'GCF 018861215.2 PreM15793'	'GCF 034661195.1 23021821'	26.6	[24.3 - 29.1]
'GCF 023650895.1 18004577'	'GCF 029011985.1 YK205'	26.2	[23.8 - 28.6]
'GCF 025916175.1 12105'	'GCF 036898125.1 Z24CR2199'	26.2	[23.8 - 28.7]
'GCF 034661195.1 23021821'	'GCF 038442735.1 P50213'	26.2	[23.8 - 28.7]
'GCF 029011985.1 YK205'	'PR66 genome'	26.2	[23.8 - 28.7]
'GCF 025916175.1 12105'	'GCF 030062245.1 12100'	26.1	[23.8 - 28.6]
'GCF 034661195.1 23021821'	'GCF 036898125.1 Z24CR2199'	26.1	[23.7 - 28.6]
'GCF 018861235.2 PreM15628'	'GCF 025916175.1 12105'	26	[23.6 - 28.5]
'GCF 029011985.1 YK205'	'GCF 030062245.1 12100'	26	[23.7 - 28.5]
'GCF 018861255.2 PreM15758'	'GCF 025916175.1 12105'	26	[23.6 - 28.5]
'GCF 018861215.2 PreM15793'	'GCF 025916175.1 12105'	26	[23.7 - 28.5]
'GCF 030062245.1 12100'	'GCF 034661195.1 23021821'	26	[23.6 - 28.5]
'GCF 025916175.1 12105'	'GCF 038442735.1 P50213'	25.9	[23.6 - 28.4]
'GCF 031921585.1 21030415031'	'GCF 034661195.1 23021821'	25.9	[23.6 - 28.4]
'GCF 020683065.1 06-1619'	'GCF 025916175.1 12105'	25.9	[23.6 - 28.4]
'GCF 029011985.1 YK205'	'GCF 036898125.1 Z24CR2199'	25.9	[23.5 - 28.4]
'GCF 023650895.1 18004577'	'GCF 025916175.1 12105'	25.8	[23.5 - 28.3]
'GCF 025583505.2 YZLc5-3'	'GCF 025916175.1 12105'	25.8	[23.5 - 28.3]
'GCF 034661195.1 23021821'	'GCF 040208285.1 9923'	25.8	[23.4 - 28.2]
'GCF 018771265.1 W986'	'GCF 036898125.1 Z24CR2199'	25.8	[23.5 - 28.3]
'GCF 019890815.1 VCSW10'	'GCF 025916175.1 12105'	25.8	[23.5 - 28.3]
'GCF 025916175.1 12105'	'GCF 029193595.2 PR-310'	25.8	[23.5 - 28.3]
'GCF 020985345.1 L1'	'GCF 036898125.1 Z24CR2199'	25.8	[23.5 - 28.3]
'GCF 019047885.1 FDAARGOS1449'	'GCF 020985345.1 L1'	25.8	[23.4 - 28.2]
'GCF 018861235.2 PreM15628'	'GCF 029011985.1 YK205'	25.8	[23.4 - 28.3]
'GCF 018861255.2 PreM15758'	'GCF 029011985.1 YK205'	25.8	[23.5 - 28.3]
'GCF 025916175.1 12105'	'GCF 034330845.1 2023CK-01506'	25.8	[23.4 - 28.2]
'GCF 025916175.1 12105'	'GCF 040208285.1 9923'	25.8	[23.4 - 28.3]
'GCF 018771265.1 W986'	'GCF 020808945.1 KM4'	25.7	[23.4 - 28.2]
'GCF 025583505.2 YZLc5-3'	'GCF 034661195.1 23021821'	25.7	[23.3 - 28.2]
'GCF 025916175.1 12105'	'GCF 031921585.1 21030415031'	25.7	[23.4 - 28.2]
'GCF 018771265.1 W986'	'PR66 genome'	25.7	[23.4 - 28.2]
'GCF 025583505.2 YZLc5-3'	'GCF 029011985.1 YK205'	25.7	[23.3 - 28.2]
'GCF 019048545.1 FDAARGOS1451'	'GCF 019890815.1 VCSW10'	25.7	[23.3 - 28.1]
'GCF 019048545.1 FDAARGOS1451'	'GCF 036898125.1 Z24CR2199'	25.7	[23.4 - 28.2]
'GCF 025916175.1 12105'	'GCF 036898085.1 Z21CR2119'	25.7	[23.3 - 28.1]
'GCF 020683065.1 06-1619'	'GCF 029011985.1 YK205'	25.7	[23.4 - 28.2]
'GCF 018861215.2 PreM15793'	'GCF 029011985.1 YK205'	25.7	[23.4 - 28.2]
'GCF 034330845.1 2023CK-01506'	'GCF 034661195.1 23021821'	25.7	[23.3 - 28.2]
'GCF 019048545.1 FDAARGOS1451'	'GCF 023650895.1 18004577'	25.7	[23.4 - 28.2]
'GCF 020985345.1 L1'	'GCF 023650895.1 18004577'	25.7	[23.4 - 28.2]
'GCF 018771265.1 W986'	'GCF 029193595.2 PR-310'	25.7	[23.3 - 28.1]
'GCF 018771265.1 W986'	'GCF 034330845.1 2023CK-01506'	25.7	[23.3 - 28.2]
'GCF 020808945.1 KM4'	'GCF 020985345.1 L1'	25.7	[23.3 - 28.2]
'GCF 020808945.1 KM4'	'GCF 029011985.1 YK205'	25.6	[23.2 - 28.0]
'GCF 034661195.1 23021821'	'GCF 036898085.1 Z21CR2119'	25.6	[23.2 - 28.1]
'GCF 020985345.1 L1'	'GCF 030062245.1 12100'	25.6	[23.2 - 28.0]
'GCF 018861235.2 PreM15628'	'GCF 019048545.1 FDAARGOS1451'	25.6	[23.3 - 28.1]
'GCF 020985345.1 L1'	'GCF 029193595.2 PR-310'	25.6	[23.3 - 28.1]
'GCF 020985345.1 L1'	'GCF 025583505.2 YZLc5-3'	25.6	[23.2 - 28.0]
'GCF 025916175.1 12105'	'GCF 036898155.1 Z26CR2253'	25.6	[23.3 - 28.1]
'GCF 025916175.1 12105'	'GCF 036897355.1 Z2CR1897'	25.6	[23.3 - 28.1]
'GCF 018771265.1 W986'	'GCF 019047885.1 FDAARGOS1449'	25.6	[23.3 - 28.1]
'GCF 025916175.1 12105'	'GCF 036897975.1 Z7CR1848'	25.6	[23.3 - 28.1]
'GCF 029193595.2 PR-310'	'GCF 034661195.1 23021821'	25.6	[23.2 - 28.1]
'GCF 018861215.2 PreM15793'	'GCF 019048545.1 FDAARGOS1451'	25.6	[23.3 - 28.1]
'GCF 018771265.1 W986'	'GCF 019890815.1 VCSW10'	25.6	[23.3 - 28.1]
'GCF 020683065.1 06-1619'	'GCF 034661195.1 23021821'	25.6	[23.3 - 28.1]
'GCF 019048105.1 FDAARGOS1450'	'GCF 025916175.1 12105'	25.6	[23.3 - 28.1]
'GCF 023184555.1 PROV UAMS 01'	'GCF 025916175.1 12105'	25.6	[23.2 - 28.1]
'GCF 018771265.1 W986'	'GCF 038442735.1 P50213'	25.6	[23.3 - 28.1]
'GCF 019047885.1 FDAARGOS1449'	'GCF 019048545.1 FDAARGOS1451'	25.6	[23.2 - 28.1]
'GCF 034661195.1 23021821'	'GCF 036897355.1 Z2CR1897'	25.6	[23.3 - 28.1]
'GCF 020683065.1 06-1619'	'GCF 020985345.1 L1'	25.6	[23.2 - 28.0]
'GCF 018771265.1 W986'	'GCF 023650895.1 18004577'	25.6	[23.3 - 28.1]
'GCF 019047885.1 FDAARGOS1449'	'GCF 025916175.1 12105'	25.6	[23.3 - 28.1]
'GCF 023650895.1 18004577'	'GCF 034661195.1 23021821'	25.6	[23.2 - 28.1]
'GCF 019048545.1 FDAARGOS1451'	'GCF 030062245.1 12100'	25.6	[23.3 - 28.1]
'GCF 020985345.1 L1'	'GCF 040208285.1 9923'	25.6	[23.3 - 28.1]
'GCF 018771265.1 W986'	'GCF 023184555.1 PROV UAMS 01'	25.6	[23.2 - 28.0]
'GCF 029011985.1 YK205'	'GCF 031921585.1 21030415031'	25.6	[23.2 - 28.0]
'GCF 020808945.1 KM4'	'GCF 025916175.1 12105'	25.6	[23.3 - 28.1]
'GCF 019048545.1 FDAARGOS1451'	'GCF 020683065.1 06-1619'	25.6	[23.3 - 28.1]
'GCF 019890815.1 VCSW10'	'GCF 034661195.1 23021821'	25.6	[23.3 - 28.1]
'GCF 018861255.2 PreM15758'	'GCF 019048545.1 FDAARGOS1451'	25.6	[23.3 - 28.1]
'GCF 025916175.1 12105'	'GCF 036898185.1 Z29CR2279'	25.6	[23.3 - 28.1]
'GCF 018771265.1 W986'	'GCF 040208285.1 9923'	25.6	[23.3 - 28.1]
'GCF 019048545.1 FDAARGOS1451'	'GCF 038442735.1 P50213'	25.6	[23.2 - 28.0]
'GCF 019048105.1 FDAARGOS1450'	'GCF 034661195.1 23021821'	25.6	[23.3 - 28.1]
'GCF 019047885.1 FDAARGOS1449'	'GCF 029011985.1 YK205'	25.6	[23.3 - 28.1]
'GCF 018771265.1 W986'	'GCF 020683065.1 06-1619'	25.6	[23.3 - 28.1]
'GCF 018771265.1 W986'	'GCF 031921585.1 21030415031'	25.6	[23.2 - 28.1]
'GCF 029011985.1 YK205'	'GCF 029193595.2 PR-310'	25.6	[23.2 - 28.0]
'GCF 018771265.1 W986'	'GCF 030062245.1 12100'	25.6	[23.2 - 28.0]
'GCF 019890815.1 VCSW10'	'GCF 020985345.1 L1'	25.6	[23.2 - 28.1]
'GCF 018771265.1 W986'	'GCF 018861255.2 PreM15758'	25.5	[23.2 - 28.0]
'GCF 020985345.1 L1'	'PR66 genome'	25.5	[23.2 - 28.0]
'GCF 025916175.1 12105'	'GCF 044162305.1 M-D2G1-1'	25.5	[23.2 - 28.0]
'GCF 018771265.1 W986'	'GCF 044162895.1 M-D3G1-2'	25.5	[23.1 - 27.9]
'GCF 029011985.1 YK205'	'GCF 038442735.1 P50213'	25.5	[23.2 - 28.0]
'GCF 018771265.1 W986'	'GCF 036897975.1 Z7CR1848'	25.5	[23.2 - 28.0]
'GCF 025916175.1 12105'	'PR66 genome'	25.5	[23.2 - 28.0]
'GCF 018771265.1 W986'	'GCF 025583505.2 YZLc5-3'	25.5	[23.2 - 28.0]
'GCF 019048545.1 FDAARGOS1451'	'GCF 020808945.1 KM4'	25.5	[23.1 - 27.9]
'GCF 018771265.1 W986'	'GCF 036898085.1 Z21CR2119'	25.5	[23.2 - 28.0]
'GCF 034661195.1 23021821'	'GCF 040312265.2 1503'	25.5	[23.2 - 28.0]
'GCF 029011985.1 YK205'	'GCF 036898085.1 Z21CR2119'	25.5	[23.1 - 28.0]
'GCF 018771265.1 W986'	'GCF 036898155.1 Z26CR2253'	25.5	[23.2 - 28.0]
'GCF 019048545.1 FDAARGOS1451'	'GCF 044162895.1 M-D3G1-2'	25.5	[23.1 - 28.0]
'GCF 025916175.1 12105'	'GCF 040312265.2 1503'	25.5	[23.2 - 28.0]
'GCF 019048545.1 FDAARGOS1451'	'GCF 025583505.2 YZLc5-3'	25.5	[23.2 - 28.0]
'GCF 019048105.1 FDAARGOS1450'	'GCF 019048545.1 FDAARGOS1451'	25.5	[23.1 - 27.9]
'GCF 034661195.1 23021821'	'GCF 036898155.1 Z26CR2253'	25.5	[23.2 - 28.0]
'GCF 029011985.1 YK205'	'GCF 040312265.2 1503'	25.5	[23.2 - 28.0]
'GCF 018861235.2 PreM15628'	'GCF 020985345.1 L1'	25.5	[23.2 - 28.0]
'GCF 025916175.1 12105'	'GCF 044162235.1 M-D1C2-2'	25.5	[23.2 - 28.0]
'GCF 020985345.1 L1'	'GCF 040312265.2 1503'	25.5	[23.1 - 27.9]
'GCF 018861215.2 PreM15793'	'GCF 020985345.1 L1'	25.5	[23.2 - 28.0]
'GCF 019048545.1 FDAARGOS1451'	'GCF 029193595.2 PR-310'	25.5	[23.2 - 28.0]
'GCF 029011985.1 YK205'	'GCF 040208285.1 9923'	25.5	[23.2 - 28.0]
'GCF 018771265.1 W986'	'GCF 036898185.1 Z29CR2279'	25.5	[23.2 - 28.0]
'GCF 019047885.1 FDAARGOS1449'	'GCF 034661195.1 23021821'	25.5	[23.2 - 28.0]
'GCF 018771265.1 W986'	'GCF 044162235.1 M-D1C2-2'	25.5	[23.1 - 28.0]
'GCF 019048545.1 FDAARGOS1451'	'GCF 040208285.1 9923'	25.5	[23.2 - 28.0]
'GCF 018861255.2 PreM15758'	'GCF 020985345.1 L1'	25.5	[23.2 - 28.0]
'GCF 018771265.1 W986'	'GCF 019048105.1 FDAARGOS1450'	25.5	[23.1 - 27.9]
'GCF 019048545.1 FDAARGOS1451'	'GCF 044162305.1 M-D2G1-1'	25.5	[23.1 - 27.9]
'GCF 018771265.1 W986'	'GCF 018861215.2 PreM15793'	25.5	[23.2 - 28.0]
'GCF 018771265.1 W986'	'GCF 044162305.1 M-D2G1-1'	25.5	[23.1 - 28.0]
'GCF 020985345.1 L1'	'GCF 034330845.1 2023CK-01506'	25.5	[23.2 - 28.0]
'GCF 025916175.1 12105'	'GCF 044162895.1 M-D3G1-2'	25.5	[23.2 - 28.0]
'GCF 029011985.1 YK205'	'GCF 044162235.1 M-D1C2-2'	25.5	[23.1 - 27.9]
'GCF 018771265.1 W986'	'GCF 036897355.1 Z2CR1897'	25.5	[23.2 - 28.0]
'GCF 029011985.1 YK205'	'GCF 034330845.1 2023CK-01506'	25.5	[23.2 - 28.0]
'GCF 034661195.1 23021821'	'GCF 036898185.1 Z29CR2279'	25.5	[23.2 - 28.0]
'GCF 034661195.1 23021821'	'PR66 genome'	25.5	[23.1 - 27.9]
'GCF 029011985.1 YK205'	'GCF 036897975.1 Z7CR1848'	25.5	[23.1 - 27.9]
'GCF 019890815.1 VCSW10'	'GCF 029011985.1 YK205'	25.5	[23.2 - 28.0]
'GCF 029011985.1 YK205'	'GCF 036898155.1 Z26CR2253'	25.5	[23.1 - 27.9]
'GCF 019048545.1 FDAARGOS1451'	'GCF 044162235.1 M-D1C2-2'	25.5	[23.1 - 27.9]
'GCF 020985345.1 L1'	'GCF 038442735.1 P50213'	25.5	[23.2 - 28.0]
'GCF 029011985.1 YK205'	'GCF 044162305.1 M-D2G1-1'	25.5	[23.1 - 27.9]
'GCF 020808945.1 KM4'	'GCF 034661195.1 23021821'	25.5	[23.1 - 27.9]
'GCF 018771265.1 W986'	'GCF 018861235.2 PreM15628'	25.5	[23.2 - 28.0]
'GCF 020985345.1 L1'	'GCF 023184555.1 PROV UAMS 01'	25.5	[23.2 - 28.0]
'GCF 034661195.1 23021821'	'GCF 036897975.1 Z7CR1848'	25.5	[23.2 - 28.0]
'GCF 020985345.1 L1'	'GCF 044162895.1 M-D3G1-2'	25.4	[23.1 - 27.9]
'GCF 020985345.1 L1'	'GCF 036897975.1 Z7CR1848'	25.4	[23.1 - 27.9]
'GCF 020985345.1 L1'	'GCF 036897355.1 Z2CR1897'	25.4	[23.1 - 27.9]
'GCF 034661195.1 23021821'	'GCF 044162895.1 M-D3G1-2'	25.4	[23.0 - 27.8]
'GCF 019048545.1 FDAARGOS1451'	'GCF 023184555.1 PROV UAMS 01'	25.4	[23.1 - 27.9]
'GCF 034661195.1 23021821'	'GCF 044162235.1 M-D1C2-2'	25.4	[23.1 - 27.9]
'GCF 029011985.1 YK205'	'GCF 036898185.1 Z29CR2279'	25.4	[23.1 - 27.9]
'GCF 034661195.1 23021821'	'GCF 044162305.1 M-D2G1-1'	25.4	[23.1 - 27.9]
'GCF 020985345.1 L1'	'GCF 031921585.1 21030415031'	25.4	[23.1 - 27.9]
'GCF 020985345.1 L1'	'GCF 044162305.1 M-D2G1-1'	25.4	[23.1 - 27.9]
'GCF 020985345.1 L1'	'GCF 036898155.1 Z26CR2253'	25.4	[23.1 - 27.9]
'GCF 020985345.1 L1'	'GCF 036898185.1 Z29CR2279'	25.4	[23.1 - 27.9]
'GCF 018771265.1 W986'	'GCF 040312265.2 1503'	25.4	[23.1 - 27.9]
'GCF 019048545.1 FDAARGOS1451'	'GCF 034330845.1 2023CK-01506'	25.4	[23.1 - 27.9]
'GCF 019048105.1 FDAARGOS1450'	'GCF 020985345.1 L1'	25.4	[23.1 - 27.9]
'GCF 019048105.1 FDAARGOS1450'	'GCF 029011985.1 YK205'	25.4	[23.1 - 27.9]
'GCF 020985345.1 L1'	'GCF 036898085.1 Z21CR2119'	25.4	[23.1 - 27.9]
'GCF 023184555.1 PROV UAMS 01'	'GCF 029011985.1 YK205'	25.4	[23.0 - 27.9]
'GCF 029011985.1 YK205'	'GCF 036897355.1 Z2CR1897'	25.4	[23.1 - 27.9]
'GCF 029011985.1 YK205'	'GCF 044162895.1 M-D3G1-2'	25.4	[23.1 - 27.9]
'GCF 020985345.1 L1'	'GCF 044162235.1 M-D1C2-2'	25.4	[23.1 - 27.9]
'GCF 019048545.1 FDAARGOS1451'	'GCF 036897355.1 Z2CR1897'	25.3	[22.9 - 27.8]
'GCF 019048545.1 FDAARGOS1451'	'GCF 031921585.1 21030415031'	25.3	[22.9 - 27.8]
'GCF 019048545.1 FDAARGOS1451'	'GCF 036898085.1 Z21CR2119'	25.3	[22.9 - 27.8]
'GCF 019048545.1 FDAARGOS1451'	'GCF 036897975.1 Z7CR1848'	25.3	[22.9 - 27.8]
'GCF 019048545.1 FDAARGOS1451'	'GCF 036898185.1 Z29CR2279'	25.3	[22.9 - 27.8]
'GCF 019048545.1 FDAARGOS1451'	'GCF 040312265.2 1503'	25.3	[22.9 - 27.7]
'GCF 023184555.1 PROV UAMS 01'	'GCF 034661195.1 23021821'	25.3	[22.9 - 27.7]
'GCF 019048545.1 FDAARGOS1451'	'GCF 036898155.1 Z26CR2253'	25.3	[22.9 - 27.8]
'GCF 019048545.1 FDAARGOS1451'	'PR66 genome'	25.2	[22.9 - 27.7]
'GCF 030315915.2 D4759'	'GCF 900637755.1 NCTC8113'	24.2	[21.9 - 26.7]
'GCF 900637755.1 NCTC8113'	'GCF 915402005.1 2019-04-29290-1-7'	23.8	[21.5 - 26.3]
'GCF 029962585.1 2939 90'	'GCF 900637755.1 NCTC8113'	23.8	[21.5 - 26.3]
'GCF 038449115.1 205 92'	'GCF 900637755.1 NCTC8113'	23.8	[21.5 - 26.3]
'GCF 030179155.1 2017-45-35'	'GCF 038442735.1 P50213'	23.4	[21.1 - 25.8]
'GCF 038442735.1 P50213'	'GCF 963855525.1 PS9952019BGR'	23.3	[21.0 - 25.7]
'GCF 038442735.1 P50213'	'GCF 963855485.1 PS13962019BGR'	23.3	[21.0 - 25.8]
'GCF 023520575.1 P14'	'GCF 038442735.1 P50213'	23.2	[20.9 - 25.6]
'GCF 018861255.2 PreM15758'	'GCF 023520575.1 P14'	23	[20.7 - 25.4]
'GCF 018861235.2 PreM15628'	'GCF 963855485.1 PS13962019BGR'	22.9	[20.6 - 25.3]
'GCF 035747985.1 41'	'GCF 038442735.1 P50213'	22.9	[20.6 - 25.4]
'GCF 018861255.2 PreM15758'	'GCF 963855485.1 PS13962019BGR'	22.9	[20.6 - 25.3]
'GCF 018861235.2 PreM15628'	'GCF 023520575.1 P14'	22.9	[20.7 - 25.4]
'GCF 018861255.2 PreM15758'	'GCF 030179155.1 2017-45-35'	22.8	[20.5 - 25.2]
'GCF 018861235.2 PreM15628'	'GCF 963855525.1 PS9952019BGR'	22.8	[20.5 - 25.3]
'GCF 018861235.2 PreM15628'	'GCF 030179155.1 2017-45-35'	22.8	[20.5 - 25.2]
'GCF 018861255.2 PreM15758'	'GCF 963855525.1 PS9952019BGR'	22.8	[20.5 - 25.3]
'GCF 023650895.1 18004577'	'GCF 963855525.1 PS9952019BGR'	22.7	[20.4 - 25.1]
'GCF 963855525.1 PS9952019BGR'	'PR66 genome'	22.6	[20.3 - 25.0]
'GCF 038069215.1 2024CK-00366'	'GCF 040312265.2 1503'	22.6	[20.3 - 25.0]
'GCF 023650895.1 18004577'	'GCF 963855485.1 PS13962019BGR'	22.6	[20.3 - 25.0]
'GCF 963855485.1 PS13962019BGR'	'PR66 genome'	22.6	[20.3 - 25.1]
'GCF 027286045.1 2021CK-01196'	'GCF 040312265.2 1503'	22.6	[20.3 - 25.0]
'GCF 023520575.1 P14'	'GCF 036898125.1 Z24CR2199'	22.6	[20.3 - 25.0]
'GCF 030179155.1 2017-45-35'	'PR66 genome'	22.5	[20.2 - 24.9]
'GCF 019047885.1 FDAARGOS1449'	'GCF 900475855.1 NCTC12003'	22.4	[20.1 - 24.9]
'GCF 031921585.1 21030415031'	'GCF 963855525.1 PS9952019BGR'	22.4	[20.1 - 24.8]
'GCF 023520575.1 P14'	'GCF 040208285.1 9923'	22.4	[20.1 - 24.8]
'GCF 018861255.2 PreM15758'	'GCF 035747985.1 41'	22.4	[20.2 - 24.9]
'GCF 018861235.2 PreM15628'	'GCF 035747985.1 41'	22.4	[20.1 - 24.9]
'GCF 029011985.1 YK205'	'GCF 900475855.1 NCTC12003'	22.4	[20.1 - 24.8]
'GCF 023520575.1 P14'	'GCF 031921585.1 21030415031'	22.4	[20.1 - 24.8]
'GCF 025916175.1 12105'	'GCF 900475855.1 NCTC12003'	22.4	[20.1 - 24.8]
'GCF 020985345.1 L1'	'GCF 900475855.1 NCTC12003'	22.4	[20.1 - 24.8]
'GCF 023520575.1 P14'	'GCF 040312265.2 1503'	22.3	[20.0 - 24.7]
'GCF 020683065.1 06-1619'	'GCF 900475855.1 NCTC12003'	22.3	[20.1 - 24.8]
'GCF 044162235.1 M-D1C2-2'	'GCF 900475855.1 NCTC12003'	22.3	[20.1 - 24.8]
'GCF 019048545.1 FDAARGOS1451'	'GCF 900475855.1 NCTC12003'	22.3	[20.0 - 24.8]
'GCF 018861255.2 PreM15758'	'GCF 900475855.1 NCTC12003'	22.3	[20.0 - 24.7]
'GCF 030062245.1 12100'	'GCF 900475855.1 NCTC12003'	22.3	[20.1 - 24.8]
'GCF 023520575.1 P14'	'GCF 036898085.1 Z21CR2119'	22.3	[20.0 - 24.7]
'GCF 023650895.1 18004577'	'GCF 030179155.1 2017-45-35'	22.3	[20.0 - 24.7]
'GCF 029011985.1 YK205'	'GCF 963855485.1 PS13962019BGR'	22.3	[20.0 - 24.7]
'GCF 029193595.2 PR-310'	'GCF 900475855.1 NCTC12003'	22.3	[20.1 - 24.8]
'GCF 025583505.2 YZLc5-3'	'GCF 900475855.1 NCTC12003'	22.3	[20.0 - 24.7]
'GCF 023650895.1 18004577'	'GCF 900475855.1 NCTC12003'	22.3	[20.0 - 24.8]
'GCF 031921585.1 21030415031'	'GCF 963855485.1 PS13962019BGR'	22.3	[20.1 - 24.8]
'GCF 044162305.1 M-D2G1-1'	'GCF 900475855.1 NCTC12003'	22.3	[20.1 - 24.8]
'GCF 019048105.1 FDAARGOS1450'	'GCF 900475855.1 NCTC12003'	22.3	[20.0 - 24.7]
'GCF 040312265.2 1503'	'GCF 900475855.1 NCTC12003'	22.3	[20.0 - 24.7]
'GCF 044162895.1 M-D3G1-2'	'GCF 900475855.1 NCTC12003'	22.3	[20.1 - 24.8]
'GCF 018771265.1 W986'	'GCF 900475855.1 NCTC12003'	22.3	[20.0 - 24.7]
'GCF 036898155.1 Z26CR2253'	'GCF 900475855.1 NCTC12003'	22.2	[19.9 - 24.6]
'GCF 900475855.1 NCTC12003'	'PR66 genome'	22.2	[19.9 - 24.7]
'GCF 018861215.2 PreM15793'	'GCF 900475855.1 NCTC12003'	22.2	[20.0 - 24.7]
'GCF 023520575.1 P14'	'GCF 036898155.1 Z26CR2253'	22.2	[19.9 - 24.6]
'GCF 036897975.1 Z7CR1848'	'GCF 963855525.1 PS9952019BGR'	22.2	[19.9 - 24.6]
'GCF 036897975.1 Z7CR1848'	'GCF 900475855.1 NCTC12003'	22.2	[19.9 - 24.6]
'GCF 040208285.1 9923'	'GCF 900475855.1 NCTC12003'	22.2	[20.0 - 24.7]
'GCF 036898085.1 Z21CR2119'	'GCF 963855485.1 PS13962019BGR'	22.2	[19.9 - 24.6]
'GCF 036898185.1 Z29CR2279'	'GCF 900475855.1 NCTC12003'	22.2	[19.9 - 24.6]
'GCF 023520575.1 P14'	'GCF 036897355.1 Z2CR1897'	22.2	[19.9 - 24.6]
'GCF 018861235.2 PreM15628'	'GCF 038449115.1 205 92'	22.2	[19.9 - 24.6]
'GCF 038442735.1 P50213'	'GCF 038449115.1 205 92'	22.2	[20.0 - 24.7]
'GCF 036898085.1 Z21CR2119'	'GCF 963855525.1 PS9952019BGR'	22.2	[20.0 - 24.7]
'GCF 036898085.1 Z21CR2119'	'GCF 900475855.1 NCTC12003'	22.2	[19.9 - 24.6]
'GCF 023520575.1 P14'	'GCF 036898185.1 Z29CR2279'	22.2	[19.9 - 24.6]
'GCF 034330845.1 2023CK-01506'	'GCF 900475855.1 NCTC12003'	22.2	[20.0 - 24.7]
'GCF 034661195.1 23021821'	'GCF 900475855.1 NCTC12003'	22.2	[19.9 - 24.6]
'GCF 023520575.1 P14'	'GCF 036897975.1 Z7CR1848'	22.2	[19.9 - 24.6]
'GCF 036898125.1 Z24CR2199'	'GCF 900475855.1 NCTC12003'	22.2	[19.9 - 24.7]
'GCF 018861235.2 PreM15628'	'GCF 900475855.1 NCTC12003'	22.2	[20.0 - 24.7]
'GCF 029962585.1 2939 90'	'GCF 038442735.1 P50213'	22.2	[19.9 - 24.7]
'GCF 027286045.1 2021CK-01196'	'GCF 031921585.1 21030415031'	22.2	[19.9 - 24.6]
'GCF 040312265.2 1503'	'GCF 963855485.1 PS13962019BGR'	22.2	[19.9 - 24.6]
'GCF 019890815.1 VCSW10'	'GCF 900475855.1 NCTC12003'	22.2	[20.0 - 24.7]
'GCF 023520575.1 P14'	'GCF 029193595.2 PR-310'	22.2	[19.9 - 24.6]
'GCF 031921585.1 21030415031'	'GCF 038069215.1 2024CK-00366'	22.2	[19.9 - 24.6]
'GCF 020808945.1 KM4'	'GCF 900475855.1 NCTC12003'	22.2	[20.0 - 24.7]
'GCF 044162235.1 M-D1C2-2'	'GCF 963855485.1 PS13962019BGR'	22.2	[19.9 - 24.6]
'GCF 044162305.1 M-D2G1-1'	'GCF 963855485.1 PS13962019BGR'	22.2	[19.9 - 24.6]
'GCF 023184555.1 PROV UAMS 01'	'GCF 900475855.1 NCTC12003'	22.2	[19.9 - 24.7]
'GCF 036897355.1 Z2CR1897'	'GCF 900475855.1 NCTC12003'	22.2	[19.9 - 24.6]
'GCF 029011985.1 YK205'	'GCF 963855525.1 PS9952019BGR'	22.2	[19.9 - 24.7]
'GCF 031921585.1 21030415031'	'GCF 900475855.1 NCTC12003'	22.2	[19.9 - 24.6]
'GCF 018861255.2 PreM15758'	'GCF 038449115.1 205 92'	22.2	[19.9 - 24.6]
'GCF 038442735.1 P50213'	'GCF 900475855.1 NCTC12003'	22.2	[19.9 - 24.7]
'GCF 030315915.2 D4759'	'GCF 038442735.1 P50213'	22.1	[19.8 - 24.5]
'GCF 036897355.1 Z2CR1897'	'GCF 963855485.1 PS13962019BGR'	22.1	[19.9 - 24.6]
'GCF 044162305.1 M-D2G1-1'	'GCF 963855525.1 PS9952019BGR'	22.1	[19.9 - 24.6]
'GCF 036897355.1 Z2CR1897'	'GCF 963855525.1 PS9952019BGR'	22.1	[19.9 - 24.6]
'GCF 019048105.1 FDAARGOS1450'	'GCF 038449115.1 205 92'	22.1	[19.8 - 24.5]
'GCF 023650895.1 18004577'	'GCF 030315915.2 D4759'	22.1	[19.8 - 24.5]
'GCF 025583505.2 YZLc5-3'	'GCF 963855525.1 PS9952019BGR'	22.1	[19.8 - 24.6]
'GCF 025583505.2 YZLc5-3'	'GCF 963855485.1 PS13962019BGR'	22.1	[19.9 - 24.6]
'GCF 020808945.1 KM4'	'GCF 023520575.1 P14'	22.1	[19.8 - 24.5]
'GCF 030179155.1 2017-45-35'	'GCF 044162305.1 M-D2G1-1'	22.1	[19.8 - 24.5]
'GCF 029011985.1 YK205'	'GCF 030179155.1 2017-45-35'	22.1	[19.9 - 24.6]
'GCF 019048105.1 FDAARGOS1450'	'GCF 029962585.1 2939 90'	22.1	[19.8 - 24.5]
'GCF 030315915.2 D4759'	'GCF 040312265.2 1503'	22.1	[19.9 - 24.6]
'GCF 023520575.1 P14'	'GCF 030062245.1 12100'	22.1	[19.8 - 24.5]
'GCF 018861255.2 PreM15758'	'GCF 029962585.1 2939 90'	22.1	[19.8 - 24.5]
'GCF 044162235.1 M-D1C2-2'	'GCF 963855525.1 PS9952019BGR'	22.1	[19.9 - 24.6]
'GCF 030315915.2 D4759'	'GCF 034330845.1 2023CK-01506'	22.1	[19.9 - 24.6]
'GCF 040312265.2 1503'	'GCF 963855525.1 PS9952019BGR'	22.1	[19.9 - 24.6]
'GCF 036898155.1 Z26CR2253'	'GCF 963855485.1 PS13962019BGR'	22.1	[19.8 - 24.6]
'GCF 036898155.1 Z26CR2253'	'GCF 963855525.1 PS9952019BGR'	22.1	[19.9 - 24.6]
'GCF 036898185.1 Z29CR2279'	'GCF 963855525.1 PS9952019BGR'	22.1	[19.9 - 24.6]
'GCF 030179155.1 2017-45-35'	'GCF 044162235.1 M-D1C2-2'	22.1	[19.8 - 24.5]
'GCF 027286065.1 2021CK-01296'	'GCF 031921585.1 21030415031'	22.1	[19.8 - 24.5]
'GCF 036897975.1 Z7CR1848'	'GCF 963855485.1 PS13962019BGR'	22.1	[19.9 - 24.6]
'GCF 036898185.1 Z29CR2279'	'GCF 963855485.1 PS13962019BGR'	22.1	[19.8 - 24.5]
'GCF 018861235.2 PreM15628'	'GCF 029962585.1 2939 90'	22.1	[19.8 - 24.5]
'GCF 030179155.1 2017-45-35'	'GCF 040312265.2 1503'	22	[19.8 - 24.5]
'GCF 029962585.1 2939 90'	'GCF 034330845.1 2023CK-01506'	22	[19.7 - 24.4]
'GCF 023520575.1 P14'	'GCF 029011985.1 YK205'	22	[19.8 - 24.5]
'GCF 030315915.2 D4759'	'GCF 036897355.1 Z2CR1897'	22	[19.7 - 24.4]
'GCF 023520575.1 P14'	'GCF 044162305.1 M-D2G1-1'	22	[19.8 - 24.5]
'GCF 036898125.1 Z24CR2199'	'GCF 963855485.1 PS13962019BGR'	22	[19.7 - 24.4]
'GCF 023520575.1 P14'	'GCF 044162235.1 M-D1C2-2'	22	[19.8 - 24.5]
'GCF 030062245.1 12100'	'GCF 038069215.1 2024CK-00366'	22	[19.7 - 24.4]
'GCF 030179155.1 2017-45-35'	'GCF 044162895.1 M-D3G1-2'	22	[19.7 - 24.4]
'GCF 019047885.1 FDAARGOS1449'	'GCF 023520575.1 P14'	22	[19.8 - 24.5]
'GCF 030062245.1 12100'	'GCF 035747985.1 41'	22	[19.7 - 24.4]
'GCF 030315915.2 D4759'	'PR66 genome'	22	[19.8 - 24.5]
'GCF 027286045.1 2021CK-01196'	'GCF 036898085.1 Z21CR2119'	22	[19.7 - 24.5]
'GCF 027286025.1 2020CK-00448'	'GCF 030062245.1 12100'	22	[19.7 - 24.5]
'GCF 034330845.1 2023CK-01506'	'GCF 038449115.1 205 92'	22	[19.7 - 24.4]
'GCF 020808945.1 KM4'	'GCF 915402005.1 2019-04-29290-1-7'	22	[19.7 - 24.4]
'GCF 027286025.1 2020CK-00448'	'GCF 031921585.1 21030415031'	22	[19.7 - 24.4]
'GCF 027286045.1 2021CK-01196'	'GCF 030062245.1 12100'	22	[19.7 - 24.4]
'GCF 036898085.1 Z21CR2119'	'GCF 038069215.1 2024CK-00366'	22	[19.7 - 24.5]
'GCF 019048105.1 FDAARGOS1450'	'GCF 915402005.1 2019-04-29290-1-7'	22	[19.8 - 24.5]
'GCF 027286025.1 2020CK-00448'	'GCF 040312265.2 1503'	22	[19.8 - 24.5]
'GCF 035747985.1 41'	'GCF 040312265.2 1503'	22	[19.7 - 24.4]
'GCF 027286065.1 2021CK-01296'	'GCF 040312265.2 1503'	22	[19.8 - 24.5]
'GCF 030179155.1 2017-45-35'	'GCF 031921585.1 21030415031'	22	[19.7 - 24.4]
'GCF 019048105.1 FDAARGOS1450'	'GCF 030315915.2 D4759'	22	[19.7 - 24.4]
'GCF 023520575.1 P14'	'GCF 025583505.2 YZLc5-3'	22	[19.7 - 24.4]
'GCF 038449115.1 205 92'	'GCF 044162235.1 M-D1C2-2'	22	[19.7 - 24.4]
'GCF 025583505.2 YZLc5-3'	'GCF 030179155.1 2017-45-35'	22	[19.8 - 24.5]
'GCF 038449115.1 205 92'	'GCF 044162895.1 M-D3G1-2'	22	[19.7 - 24.4]
'GCF 034330845.1 2023CK-01506'	'GCF 963855525.1 PS9952019BGR'	22	[19.7 - 24.4]
'GCF 038449115.1 205 92'	'GCF 044162305.1 M-D2G1-1'	22	[19.7 - 24.4]
'GCF 034330845.1 2023CK-01506'	'GCF 963855485.1 PS13962019BGR'	22	[19.7 - 24.4]
'GCF 030315915.2 D4759'	'GCF 044162305.1 M-D2G1-1'	21.9	[19.6 - 24.3]
'GCF 027286025.1 2020CK-00448'	'GCF 036898125.1 Z24CR2199'	21.9	[19.6 - 24.3]
'GCF 035747985.1 41'	'GCF 044162235.1 M-D1C2-2'	21.9	[19.7 - 24.4]
'GCF 023520575.1 P14'	'GCF 044162895.1 M-D3G1-2'	21.9	[19.6 - 24.3]
'GCF 030315915.2 D4759'	'GCF 044162895.1 M-D3G1-2'	21.9	[19.6 - 24.3]
'GCF 025583505.2 YZLc5-3'	'GCF 035747985.1 41'	21.9	[19.6 - 24.3]
'GCF 030315915.2 D4759'	'GCF 036898085.1 Z21CR2119'	21.9	[19.6 - 24.3]
'GCF 036898125.1 Z24CR2199'	'GCF 963855525.1 PS9952019BGR'	21.9	[19.7 - 24.4]
'GCF 018861255.2 PreM15758'	'GCF 027286045.1 2021CK-01196'	21.9	[19.6 - 24.3]
'GCF 027286065.1 2021CK-01296'	'GCF 030062245.1 12100'	21.9	[19.7 - 24.4]
'GCF 027286025.1 2020CK-00448'	'GCF 044162235.1 M-D1C2-2'	21.9	[19.6 - 24.3]
'GCF 027286025.1 2020CK-00448'	'GCF 036898085.1 Z21CR2119'	21.9	[19.6 - 24.3]
'GCF 027286065.1 2021CK-01296'	'GCF 036898085.1 Z21CR2119'	21.9	[19.6 - 24.3]
'GCF 018861215.2 PreM15793'	'GCF 029962585.1 2939 90'	21.9	[19.6 - 24.3]
'GCF 030062245.1 12100'	'GCF 038449115.1 205 92'	21.9	[19.6 - 24.3]
'GCF 035747985.1 41'	'GCF 044162305.1 M-D2G1-1'	21.9	[19.7 - 24.4]
'GCF 030315915.2 D4759'	'GCF 044162235.1 M-D1C2-2'	21.9	[19.6 - 24.3]
'GCF 029962585.1 2939 90'	'GCF 044162235.1 M-D1C2-2'	21.9	[19.7 - 24.4]
'GCF 023184555.1 PROV UAMS 01'	'GCF 030315915.2 D4759'	21.9	[19.6 - 24.3]
'GCF 036897355.1 Z2CR1897'	'GCF 038069215.1 2024CK-00366'	21.9	[19.7 - 24.4]
'GCF 027286045.1 2021CK-01196'	'GCF 036897975.1 Z7CR1848'	21.9	[19.7 - 24.4]
'GCF 030179155.1 2017-45-35'	'GCF 036898125.1 Z24CR2199'	21.9	[19.6 - 24.3]
'GCF 044162895.1 M-D3G1-2'	'GCF 963855525.1 PS9952019BGR'	21.9	[19.6 - 24.3]
'GCF 036898155.1 Z26CR2253'	'GCF 038069215.1 2024CK-00366'	21.9	[19.7 - 24.4]
'GCF 023520575.1 P14'	'GCF 034330845.1 2023CK-01506'	21.9	[19.6 - 24.3]
'GCF 018861255.2 PreM15758'	'GCF 038069215.1 2024CK-00366'	21.9	[19.6 - 24.3]
'GCF 027286045.1 2021CK-01196'	'GCF 036898185.1 Z29CR2279'	21.9	[19.7 - 24.4]
'GCF 027286045.1 2021CK-01196'	'GCF 036897355.1 Z2CR1897'	21.9	[19.7 - 24.4]
'GCF 044162895.1 M-D3G1-2'	'GCF 963855485.1 PS13962019BGR'	21.9	[19.7 - 24.4]
'GCF 030179155.1 2017-45-35'	'GCF 036898085.1 Z21CR2119'	21.9	[19.7 - 24.4]
'GCF 036897975.1 Z7CR1848'	'GCF 038069215.1 2024CK-00366'	21.9	[19.7 - 24.4]
'GCF 030315915.2 D4759'	'GCF 036897975.1 Z7CR1848'	21.9	[19.7 - 24.4]
'GCF 027286045.1 2021CK-01196'	'GCF 036898155.1 Z26CR2253'	21.9	[19.7 - 24.4]
'GCF 030315915.2 D4759'	'GCF 031921585.1 21030415031'	21.9	[19.7 - 24.4]
'GCF 029962585.1 2939 90'	'GCF 044162895.1 M-D3G1-2'	21.9	[19.7 - 24.4]
'GCF 019048105.1 FDAARGOS1450'	'GCF 023520575.1 P14'	21.9	[19.6 - 24.3]
'GCF 027286025.1 2020CK-00448'	'GCF 044162305.1 M-D2G1-1'	21.9	[19.6 - 24.3]
'GCF 030062245.1 12100'	'GCF 963855485.1 PS13962019BGR'	21.9	[19.6 - 24.4]
'GCF 020683065.1 06-1619'	'GCF 038449115.1 205 92'	21.9	[19.6 - 24.3]
'GCF 027286045.1 2021CK-01196'	'PR66 genome'	21.9	[19.6 - 24.3]
'GCF 018861215.2 PreM15793'	'GCF 038449115.1 205 92'	21.9	[19.7 - 24.4]
'GCF 030315915.2 D4759'	'GCF 036898155.1 Z26CR2253'	21.9	[19.7 - 24.4]
'GCF 029962585.1 2939 90'	'GCF 044162305.1 M-D2G1-1'	21.9	[19.7 - 24.4]
'GCF 036898185.1 Z29CR2279'	'GCF 038069215.1 2024CK-00366'	21.9	[19.7 - 24.4]
'GCF 023520575.1 P14'	'PR66 genome'	21.9	[19.7 - 24.4]
'GCF 030315915.2 D4759'	'GCF 036898185.1 Z29CR2279'	21.9	[19.7 - 24.4]
'GCF 035747985.1 41'	'GCF 044162895.1 M-D3G1-2'	21.9	[19.6 - 24.3]
'GCF 019890815.1 VCSW10'	'GCF 023520575.1 P14'	21.9	[19.6 - 24.3]
'GCF 023520575.1 P14'	'GCF 034661195.1 23021821'	21.9	[19.6 - 24.3]
'GCF 023650895.1 18004577'	'GCF 027286045.1 2021CK-01196'	21.8	[19.5 - 24.2]
'GCF 030179155.1 2017-45-35'	'GCF 036897975.1 Z7CR1848'	21.8	[19.6 - 24.3]
'GCF 038449115.1 205 92'	'PR66 genome'	21.8	[19.5 - 24.2]
'GCF 018861215.2 PreM15793'	'GCF 038069215.1 2024CK-00366'	21.8	[19.6 - 24.3]
'GCF 023650895.1 18004577'	'GCF 900637755.1 NCTC8113'	21.8	[19.5 - 24.2]
'GCF 027286065.1 2021CK-01296'	'GCF 034330845.1 2023CK-01506'	21.8	[19.5 - 24.2]
'GCF 020683065.1 06-1619'	'GCF 035747985.1 41'	21.8	[19.6 - 24.2]
'GCF 025916175.1 12105'	'GCF 038449115.1 205 92'	21.8	[19.5 - 24.2]
'GCF 020808945.1 KM4'	'GCF 900637755.1 NCTC8113'	21.8	[19.6 - 24.3]
'GCF 027286025.1 2020CK-00448'	'GCF 036897975.1 Z7CR1848'	21.8	[19.6 - 24.3]
'GCF 038069215.1 2024CK-00366'	'PR66 genome'	21.8	[19.5 - 24.2]
'GCF 044162305.1 M-D2G1-1'	'GCF 915402005.1 2019-04-29290-1-7'	21.8	[19.6 - 24.3]
'GCF 023650895.1 18004577'	'GCF 035747985.1 41'	21.8	[19.6 - 24.2]
'GCF 018861215.2 PreM15793'	'GCF 023520575.1 P14'	21.8	[19.5 - 24.2]
'GCF 044162235.1 M-D1C2-2'	'GCF 915402005.1 2019-04-29290-1-7'	21.8	[19.6 - 24.3]
'GCF 029193595.2 PR-310'	'GCF 030315915.2 D4759'	21.8	[19.6 - 24.3]
'GCF 030179155.1 2017-45-35'	'GCF 036897355.1 Z2CR1897'	21.8	[19.6 - 24.3]
'GCF 018861215.2 PreM15793'	'GCF 027286065.1 2021CK-01296'	21.8	[19.5 - 24.2]
'GCF 029962585.1 2939 90'	'GCF 030062245.1 12100'	21.8	[19.6 - 24.3]
'GCF 020808945.1 KM4'	'GCF 030315915.2 D4759'	21.8	[19.5 - 24.2]
'GCF 027286065.1 2021CK-01296'	'GCF 036897975.1 Z7CR1848'	21.8	[19.6 - 24.3]
'GCF 027286065.1 2021CK-01296'	'GCF 036897355.1 Z2CR1897'	21.8	[19.6 - 24.3]
'GCF 018861235.2 PreM15628'	'GCF 027286045.1 2021CK-01196'	21.8	[19.6 - 24.3]
'GCF 018861235.2 PreM15628'	'GCF 027286025.1 2020CK-00448'	21.8	[19.5 - 24.2]
'GCF 040208285.1 9923'	'GCF 915402005.1 2019-04-29290-1-7'	21.8	[19.6 - 24.3]
'GCF 027286065.1 2021CK-01296'	'GCF 036898125.1 Z24CR2199'	21.8	[19.5 - 24.2]
'GCF 020683065.1 06-1619'	'GCF 027286045.1 2021CK-01196'	21.8	[19.5 - 24.2]
'GCF 030062245.1 12100'	'GCF 963855525.1 PS9952019BGR'	21.8	[19.6 - 24.3]
'GCF 019890815.1 VCSW10'	'GCF 030315915.2 D4759'	21.8	[19.6 - 24.3]
'GCF 023184555.1 PROV UAMS 01'	'GCF 038449115.1 205 92'	21.8	[19.5 - 24.2]
'GCF 027286045.1 2021CK-01196'	'GCF 034330845.1 2023CK-01506'	21.8	[19.5 - 24.2]
'GCF 036898125.1 Z24CR2199'	'GCF 038069215.1 2024CK-00366'	21.8	[19.5 - 24.2]
'GCF 027286025.1 2020CK-00448'	'GCF 036898155.1 Z26CR2253'	21.8	[19.6 - 24.3]
'GCF 027286025.1 2020CK-00448'	'GCF 036897355.1 Z2CR1897'	21.8	[19.6 - 24.3]
'GCF 029193595.2 PR-310'	'GCF 963855485.1 PS13962019BGR'	21.8	[19.6 - 24.3]
'GCF 030315915.2 D4759'	'GCF 040208285.1 9923'	21.8	[19.5 - 24.2]
'GCF 038449115.1 205 92'	'GCF 040312265.2 1503'	21.8	[19.5 - 24.2]
'GCF 018861215.2 PreM15793'	'GCF 027286025.1 2020CK-00448'	21.8	[19.5 - 24.2]
'GCF 019890815.1 VCSW10'	'GCF 915402005.1 2019-04-29290-1-7'	21.8	[19.5 - 24.2]
'GCF 030062245.1 12100'	'GCF 030179155.1 2017-45-35'	21.8	[19.5 - 24.2]
'GCF 030179155.1 2017-45-35'	'GCF 034330845.1 2023CK-01506'	21.8	[19.5 - 24.2]
'GCF 040208285.1 9923'	'GCF 963855525.1 PS9952019BGR'	21.8	[19.5 - 24.2]
'GCF 018861215.2 PreM15793'	'GCF 027286045.1 2021CK-01196'	21.8	[19.6 - 24.3]
'GCF 029962585.1 2939 90'	'GCF 040208285.1 9923'	21.8	[19.5 - 24.2]
'GCF 025583505.2 YZLc5-3'	'GCF 027286025.1 2020CK-00448'	21.8	[19.5 - 24.2]
'GCF 025916175.1 12105'	'GCF 027286065.1 2021CK-01296'	21.8	[19.6 - 24.3]
'GCF 025916175.1 12105'	'GCF 038069215.1 2024CK-00366'	21.8	[19.6 - 24.3]
'GCF 029193595.2 PR-310'	'GCF 963855525.1 PS9952019BGR'	21.8	[19.6 - 24.3]
'GCF 020683065.1 06-1619'	'GCF 038069215.1 2024CK-00366'	21.8	[19.5 - 24.2]
'GCF 044162895.1 M-D3G1-2'	'GCF 915402005.1 2019-04-29290-1-7'	21.8	[19.6 - 24.3]
'GCF 019890815.1 VCSW10'	'GCF 038449115.1 205 92'	21.8	[19.5 - 24.2]
'GCF 019047885.1 FDAARGOS1449'	'GCF 029962585.1 2939 90'	21.8	[19.6 - 24.3]
'GCF 027286065.1 2021CK-01296'	'GCF 036898185.1 Z29CR2279'	21.8	[19.6 - 24.3]
'GCF 023650895.1 18004577'	'GCF 029962585.1 2939 90'	21.8	[19.6 - 24.3]
'GCF 029193595.2 PR-310'	'GCF 038449115.1 205 92'	21.8	[19.5 - 24.2]
'GCF 029962585.1 2939 90'	'GCF 040312265.2 1503'	21.8	[19.6 - 24.3]
'GCF 038449115.1 205 92'	'GCF 040208285.1 9923'	21.8	[19.5 - 24.2]
'GCF 023650895.1 18004577'	'GCF 038069215.1 2024CK-00366'	21.8	[19.5 - 24.2]
'GCF 018861235.2 PreM15628'	'GCF 027286065.1 2021CK-01296'	21.8	[19.6 - 24.3]
'GCF 023650895.1 18004577'	'GCF 038449115.1 205 92'	21.8	[19.6 - 24.3]
'GCF 020683065.1 06-1619'	'GCF 029962585.1 2939 90'	21.8	[19.6 - 24.3]
'GCF 018861255.2 PreM15758'	'GCF 027286025.1 2020CK-00448'	21.8	[19.5 - 24.2]
'GCF 023650895.1 18004577'	'GCF 915402005.1 2019-04-29290-1-7'	21.8	[19.5 - 24.2]
'GCF 027286025.1 2020CK-00448'	'PR66 genome'	21.8	[19.5 - 24.2]
'GCF 027286025.1 2020CK-00448'	'GCF 044162895.1 M-D3G1-2'	21.8	[19.5 - 24.2]
'GCF 029011985.1 YK205'	'GCF 038069215.1 2024CK-00366'	21.8	[19.5 - 24.2]
'GCF 019047885.1 FDAARGOS1449'	'GCF 038449115.1 205 92'	21.8	[19.6 - 24.3]
'GCF 030179155.1 2017-45-35'	'GCF 036898155.1 Z26CR2253'	21.8	[19.6 - 24.3]
'GCF 023184555.1 PROV UAMS 01'	'GCF 029962585.1 2939 90'	21.8	[19.5 - 24.2]
'GCF 023184555.1 PROV UAMS 01'	'GCF 915402005.1 2019-04-29290-1-7'	21.8	[19.5 - 24.2]
'GCF 027286065.1 2021CK-01296'	'PR66 genome'	21.8	[19.6 - 24.3]
'GCF 027286065.1 2021CK-01296'	'GCF 036898155.1 Z26CR2253'	21.8	[19.6 - 24.3]
'GCF 023520575.1 P14'	'GCF 023650895.1 18004577'	21.8	[19.5 - 24.2]
'GCF 040208285.1 9923'	'GCF 963855485.1 PS13962019BGR'	21.8	[19.5 - 24.2]
'GCF 019048105.1 FDAARGOS1450'	'GCF 900637755.1 NCTC8113'	21.8	[19.6 - 24.3]
'GCF 025916175.1 12105'	'GCF 027286045.1 2021CK-01196'	21.8	[19.6 - 24.3]
'GCF 034330845.1 2023CK-01506'	'GCF 038069215.1 2024CK-00366'	21.8	[19.5 - 24.2]
'GCF 027286045.1 2021CK-01196'	'GCF 029011985.1 YK205'	21.8	[19.5 - 24.2]
'GCF 018861235.2 PreM15628'	'GCF 038069215.1 2024CK-00366'	21.8	[19.6 - 24.3]
'GCF 023650895.1 18004577'	'GCF 027286025.1 2020CK-00448'	21.8	[19.6 - 24.3]
'GCF 034330845.1 2023CK-01506'	'GCF 915402005.1 2019-04-29290-1-7'	21.8	[19.5 - 24.2]
'GCF 025916175.1 12105'	'GCF 029962585.1 2939 90'	21.8	[19.5 - 24.2]
'GCF 027286025.1 2020CK-00448'	'GCF 034330845.1 2023CK-01506'	21.8	[19.5 - 24.2]
'GCF 027286045.1 2021CK-01196'	'GCF 036898125.1 Z24CR2199'	21.8	[19.5 - 24.2]
'GCF 019047885.1 FDAARGOS1449'	'GCF 915402005.1 2019-04-29290-1-7'	21.8	[19.6 - 24.2]
'GCF 036898125.1 Z24CR2199'	'GCF 038449115.1 205 92'	21.8	[19.5 - 24.2]
'GCF 030179155.1 2017-45-35'	'GCF 036898185.1 Z29CR2279'	21.8	[19.5 - 24.2]
'GCF 018861255.2 PreM15758'	'GCF 027286065.1 2021CK-01296'	21.8	[19.6 - 24.3]
'GCF 019047885.1 FDAARGOS1449'	'GCF 963855485.1 PS13962019BGR'	21.7	[19.4 - 24.1]
'GCF 036898155.1 Z26CR2253'	'GCF 900637755.1 NCTC8113'	21.7	[19.4 - 24.1]
'GCF 023650895.1 18004577'	'GCF 027286065.1 2021CK-01296'	21.7	[19.4 - 24.1]
'GCF 034330845.1 2023CK-01506'	'GCF 900637755.1 NCTC8113'	21.7	[19.5 - 24.1]
'GCF 020683065.1 06-1619'	'GCF 027286065.1 2021CK-01296'	21.7	[19.5 - 24.2]
'GCF 019890815.1 VCSW10'	'GCF 963855485.1 PS13962019BGR'	21.7	[19.4 - 24.1]
'GCF 029193595.2 PR-310'	'GCF 030179155.1 2017-45-35'	21.7	[19.5 - 24.2]
'GCF 018771265.1 W986'	'GCF 027286065.1 2021CK-01296'	21.7	[19.5 - 24.2]
'GCF 019047885.1 FDAARGOS1449'	'GCF 030179155.1 2017-45-35'	21.7	[19.4 - 24.1]
'GCF 029193595.2 PR-310'	'GCF 029962585.1 2939 90'	21.7	[19.5 - 24.2]
'GCF 020808945.1 KM4'	'GCF 963855525.1 PS9952019BGR'	21.7	[19.4 - 24.1]
'GCF 019048105.1 FDAARGOS1450'	'GCF 038069215.1 2024CK-00366'	21.7	[19.5 - 24.2]
'GCF 040312265.2 1503'	'GCF 900637755.1 NCTC8113'	21.7	[19.5 - 24.2]
'GCF 025583505.2 YZLc5-3'	'GCF 915402005.1 2019-04-29290-1-7'	21.7	[19.4 - 24.1]
'GCF 044162895.1 M-D3G1-2'	'GCF 900637755.1 NCTC8113'	21.7	[19.4 - 24.1]
'GCF 031921585.1 21030415031'	'GCF 035747985.1 41'	21.7	[19.4 - 24.1]
'GCF 018771265.1 W986'	'GCF 027286045.1 2021CK-01196'	21.7	[19.5 - 24.1]
'GCF 019048105.1 FDAARGOS1450'	'GCF 027286045.1 2021CK-01196'	21.7	[19.5 - 24.2]
'GCF 019890815.1 VCSW10'	'GCF 963855525.1 PS9952019BGR'	21.7	[19.4 - 24.1]
'GCF 031921585.1 21030415031'	'GCF 900637755.1 NCTC8113'	21.7	[19.4 - 24.1]
'GCF 036898185.1 Z29CR2279'	'GCF 900637755.1 NCTC8113'	21.7	[19.4 - 24.1]
'GCF 018771265.1 W986'	'GCF 900637755.1 NCTC8113'	21.7	[19.4 - 24.1]
'GCF 027286045.1 2021CK-01196'	'GCF 038442735.1 P50213'	21.7	[19.4 - 24.1]
'GCF 019048105.1 FDAARGOS1450'	'GCF 027286025.1 2020CK-00448'	21.7	[19.4 - 24.1]
'GCF 018861215.2 PreM15793'	'GCF 035747985.1 41'	21.7	[19.4 - 24.1]
'GCF 020808945.1 KM4'	'GCF 038449115.1 205 92'	21.7	[19.5 - 24.2]
'GCF 019047885.1 FDAARGOS1449'	'GCF 035747985.1 41'	21.7	[19.5 - 24.1]
'GCF 036898085.1 Z21CR2119'	'GCF 900637755.1 NCTC8113'	21.7	[19.4 - 24.1]
'GCF 019048105.1 FDAARGOS1450'	'GCF 027286065.1 2021CK-01296'	21.7	[19.4 - 24.1]
'GCF 023520575.1 P14'	'GCF 025916175.1 12105'	21.7	[19.5 - 24.2]
'GCF 018861215.2 PreM15793'	'GCF 963855485.1 PS13962019BGR'	21.7	[19.5 - 24.2]
'GCF 018861215.2 PreM15793'	'GCF 963855525.1 PS9952019BGR'	21.7	[19.4 - 24.1]
'GCF 019048105.1 FDAARGOS1450'	'GCF 035747985.1 41'	21.7	[19.5 - 24.2]
'GCF 027286025.1 2020CK-00448'	'GCF 036898185.1 Z29CR2279'	21.7	[19.5 - 24.2]
'GCF 029962585.1 2939 90'	'GCF 036898125.1 Z24CR2199'	21.7	[19.5 - 24.2]
'GCF 020808945.1 KM4'	'GCF 029962585.1 2939 90'	21.7	[19.5 - 24.2]
'GCF 040208285.1 9923'	'GCF 900637755.1 NCTC8113'	21.7	[19.5 - 24.2]
'GCF 025583505.2 YZLc5-3'	'GCF 029962585.1 2939 90'	21.7	[19.5 - 24.2]
'GCF 019890815.1 VCSW10'	'GCF 900637755.1 NCTC8113'	21.7	[19.4 - 24.1]
'GCF 029962585.1 2939 90'	'GCF 038069215.1 2024CK-00366'	21.7	[19.4 - 24.1]
'GCF 027286045.1 2021CK-01196'	'GCF 029962585.1 2939 90'	21.7	[19.4 - 24.1]
'GCF 036898125.1 Z24CR2199'	'GCF 915402005.1 2019-04-29290-1-7'	21.7	[19.5 - 24.2]
'GCF 035747985.1 41'	'GCF 036898125.1 Z24CR2199'	21.7	[19.5 - 24.2]
'GCF 027286025.1 2020CK-00448'	'GCF 038442735.1 P50213'	21.7	[19.4 - 24.1]
'GCF 027286025.1 2020CK-00448'	'GCF 029193595.2 PR-310'	21.7	[19.4 - 24.1]
'GCF 044162235.1 M-D1C2-2'	'GCF 900637755.1 NCTC8113'	21.7	[19.4 - 24.1]
'GCF 020808945.1 KM4'	'GCF 030179155.1 2017-45-35'	21.7	[19.4 - 24.1]
'GCF 019890815.1 VCSW10'	'GCF 029962585.1 2939 90'	21.7	[19.5 - 24.2]
'GCF 020683065.1 06-1619'	'GCF 027286025.1 2020CK-00448'	21.7	[19.5 - 24.2]
'GCF 029011985.1 YK205'	'GCF 035747985.1 41'	21.7	[19.4 - 24.1]
'GCF 018861215.2 PreM15793'	'GCF 030179155.1 2017-45-35'	21.7	[19.5 - 24.2]
'GCF 038442735.1 P50213'	'GCF 915402005.1 2019-04-29290-1-7'	21.7	[19.5 - 24.2]
'GCF 020808945.1 KM4'	'GCF 963855485.1 PS13962019BGR'	21.7	[19.4 - 24.1]
'GCF 027286025.1 2020CK-00448'	'GCF 029011985.1 YK205'	21.7	[19.5 - 24.2]
'GCF 029962585.1 2939 90'	'PR66 genome'	21.7	[19.5 - 24.2]
'GCF 900475855.1 NCTC12003'	'GCF 900637755.1 NCTC8113'	21.7	[19.5 - 24.1]
'GCF 036897355.1 Z2CR1897'	'GCF 900637755.1 NCTC8113'	21.7	[19.4 - 24.1]
'GCF 030179155.1 2017-45-35'	'GCF 040208285.1 9923'	21.7	[19.5 - 24.2]
'GCF 019047885.1 FDAARGOS1449'	'GCF 963855525.1 PS9952019BGR'	21.7	[19.4 - 24.1]
'GCF 038442735.1 P50213'	'GCF 900637755.1 NCTC8113'	21.7	[19.4 - 24.1]
'GCF 036897975.1 Z7CR1848'	'GCF 900637755.1 NCTC8113'	21.7	[19.4 - 24.1]
'GCF 027286065.1 2021CK-01296'	'GCF 029011985.1 YK205'	21.7	[19.5 - 24.2]
'GCF 025583505.2 YZLc5-3'	'GCF 030315915.2 D4759'	21.7	[19.4 - 24.1]
'GCF 044162305.1 M-D2G1-1'	'GCF 900637755.1 NCTC8113'	21.7	[19.4 - 24.1]
'GCF 025583505.2 YZLc5-3'	'GCF 038449115.1 205 92'	21.7	[19.5 - 24.2]
'GCF 036898125.1 Z24CR2199'	'GCF 900637755.1 NCTC8113'	21.7	[19.4 - 24.1]
'GCF 020683065.1 06-1619'	'GCF 023520575.1 P14'	21.7	[19.4 - 24.1]
'GCF 018771265.1 W986'	'GCF 030315915.2 D4759'	21.6	[19.3 - 24.0]
'GCF 038069215.1 2024CK-00366'	'GCF 038442735.1 P50213'	21.6	[19.4 - 24.0]
'GCF 018771265.1 W986'	'GCF 963855525.1 PS9952019BGR'	21.6	[19.3 - 24.0]
'GCF 027286045.1 2021CK-01196'	'GCF 044162305.1 M-D2G1-1'	21.6	[19.3 - 24.0]
'GCF 035747985.1 41'	'GCF 036897355.1 Z2CR1897'	21.6	[19.4 - 24.1]
'GCF 027286065.1 2021CK-01296'	'GCF 038442735.1 P50213'	21.6	[19.4 - 24.1]
'GCF 027286065.1 2021CK-01296'	'GCF 040208285.1 9923'	21.6	[19.3 - 24.0]
'GCF 019048105.1 FDAARGOS1450'	'GCF 963855485.1 PS13962019BGR'	21.6	[19.3 - 24.0]
'GCF 018861215.2 PreM15793'	'GCF 030315915.2 D4759'	21.6	[19.4 - 24.1]
'GCF 025916175.1 12105'	'GCF 963855485.1 PS13962019BGR'	21.6	[19.3 - 24.0]
'GCF 027286045.1 2021CK-01196'	'GCF 044162235.1 M-D1C2-2'	21.6	[19.3 - 24.0]
'GCF 029193595.2 PR-310'	'GCF 915402005.1 2019-04-29290-1-7'	21.6	[19.3 - 24.0]
'GCF 025583505.2 YZLc5-3'	'GCF 038069215.1 2024CK-00366'	21.6	[19.3 - 24.0]
'GCF 029193595.2 PR-310'	'GCF 900637755.1 NCTC8113'	21.6	[19.3 - 24.0]
'GCF 018861255.2 PreM15758'	'GCF 915402005.1 2019-04-29290-1-7'	21.6	[19.4 - 24.1]
'GCF 030062245.1 12100'	'GCF 915402005.1 2019-04-29290-1-7'	21.6	[19.4 - 24.0]
'GCF 035747985.1 41'	'GCF 036898155.1 Z26CR2253'	21.6	[19.4 - 24.1]
'GCF 027286065.1 2021CK-01296'	'GCF 044162235.1 M-D1C2-2'	21.6	[19.3 - 24.0]
'GCF 018861235.2 PreM15628'	'GCF 915402005.1 2019-04-29290-1-7'	21.6	[19.4 - 24.1]
'GCF 038069215.1 2024CK-00366'	'GCF 044162305.1 M-D2G1-1'	21.6	[19.3 - 24.0]
'GCF 019047885.1 FDAARGOS1449'	'GCF 900637755.1 NCTC8113'	21.6	[19.3 - 24.0]
'GCF 030062245.1 12100'	'GCF 030315915.2 D4759'	21.6	[19.4 - 24.0]
'GCF 019047885.1 FDAARGOS1449'	'GCF 027286025.1 2020CK-00448'	21.6	[19.3 - 24.0]
'GCF 035747985.1 41'	'GCF 036898185.1 Z29CR2279'	21.6	[19.4 - 24.1]
'GCF 018771265.1 W986'	'GCF 963855485.1 PS13962019BGR'	21.6	[19.3 - 24.0]
'GCF 019047885.1 FDAARGOS1449'	'GCF 030315915.2 D4759'	21.6	[19.4 - 24.0]
'GCF 038069215.1 2024CK-00366'	'GCF 040208285.1 9923'	21.6	[19.3 - 24.0]
'GCF 018861235.2 PreM15628'	'GCF 030315915.2 D4759'	21.6	[19.4 - 24.1]
'GCF 038069215.1 2024CK-00366'	'GCF 044162235.1 M-D1C2-2'	21.6	[19.3 - 24.0]
'GCF 023184555.1 PROV UAMS 01'	'GCF 900637755.1 NCTC8113'	21.6	[19.4 - 24.1]
'GCF 025916175.1 12105'	'GCF 027286025.1 2020CK-00448'	21.6	[19.4 - 24.1]
'GCF 034330845.1 2023CK-01506'	'GCF 035747985.1 41'	21.6	[19.4 - 24.1]
'GCF 029962585.1 2939 90'	'GCF 034661195.1 23021821'	21.6	[19.4 - 24.0]
'GCF 030315915.2 D4759'	'GCF 036898125.1 Z24CR2199'	21.6	[19.4 - 24.1]
'GCF 018771265.1 W986'	'GCF 029962585.1 2939 90'	21.6	[19.3 - 24.0]
'GCF 020683065.1 06-1619'	'GCF 963855525.1 PS9952019BGR'	21.6	[19.3 - 24.0]
'GCF 018861255.2 PreM15758'	'GCF 030315915.2 D4759'	21.6	[19.4 - 24.1]
'GCF 027286045.1 2021CK-01196'	'GCF 040208285.1 9923'	21.6	[19.3 - 24.0]
'GCF 035747985.1 41'	'GCF 036898085.1 Z21CR2119'	21.6	[19.4 - 24.1]
'GCF 035747985.1 41'	'GCF 040208285.1 9923'	21.6	[19.3 - 24.0]
'GCF 020683065.1 06-1619'	'GCF 030315915.2 D4759'	21.6	[19.4 - 24.0]
'GCF 020808945.1 KM4'	'GCF 035747985.1 41'	21.6	[19.3 - 24.0]
'GCF 035747985.1 41'	'GCF 036897975.1 Z7CR1848'	21.6	[19.4 - 24.1]
'GCF 035747985.1 41'	'PR66 genome'	21.6	[19.4 - 24.0]
'GCF 025916175.1 12105'	'GCF 900637755.1 NCTC8113'	21.6	[19.3 - 24.0]
'GCF 020683065.1 06-1619'	'GCF 963855485.1 PS13962019BGR'	21.6	[19.3 - 24.0]
'GCF 020985345.1 L1'	'GCF 900637755.1 NCTC8113'	21.6	[19.4 - 24.1]
'GCF 025583505.2 YZLc5-3'	'GCF 027286045.1 2021CK-01196'	21.6	[19.3 - 24.0]
'GCF 018771265.1 W986'	'GCF 038069215.1 2024CK-00366'	21.6	[19.4 - 24.1]
'GCF 019890815.1 VCSW10'	'GCF 027286065.1 2021CK-01296'	21.6	[19.3 - 24.0]
'GCF 019048105.1 FDAARGOS1450'	'GCF 963855525.1 PS9952019BGR'	21.6	[19.3 - 24.0]
'GCF 029011985.1 YK205'	'GCF 900637755.1 NCTC8113'	21.6	[19.3 - 24.0]
'GCF 019048105.1 FDAARGOS1450'	'GCF 030179155.1 2017-45-35'	21.6	[19.3 - 24.0]
'GCF 027286065.1 2021CK-01296'	'GCF 044162305.1 M-D2G1-1'	21.6	[19.3 - 24.0]
'GCF 027286045.1 2021CK-01196'	'GCF 038449115.1 205 92'	21.6	[19.3 - 24.0]
'GCF 030315915.2 D4759'	'GCF 900475855.1 NCTC12003'	21.6	[19.3 - 24.0]
'GCF 029193595.2 PR-310'	'GCF 035747985.1 41'	21.6	[19.3 - 24.0]
'GCF 018861215.2 PreM15793'	'GCF 915402005.1 2019-04-29290-1-7'	21.6	[19.4 - 24.0]
'GCF 018771265.1 W986'	'GCF 027286025.1 2020CK-00448'	21.6	[19.3 - 24.0]
'GCF 025583505.2 YZLc5-3'	'GCF 900637755.1 NCTC8113'	21.6	[19.3 - 24.0]
'GCF 019890815.1 VCSW10'	'GCF 035747985.1 41'	21.6	[19.3 - 24.0]
'GCF 019890815.1 VCSW10'	'GCF 030179155.1 2017-45-35'	21.6	[19.4 - 24.1]
'GCF 027286045.1 2021CK-01196'	'GCF 034661195.1 23021821'	21.6	[19.3 - 24.0]
'GCF 020985345.1 L1'	'GCF 038449115.1 205 92'	21.6	[19.3 - 24.0]
'GCF 019890815.1 VCSW10'	'GCF 038069215.1 2024CK-00366'	21.6	[19.3 - 24.0]
'GCF 019890815.1 VCSW10'	'GCF 027286025.1 2020CK-00448'	21.6	[19.3 - 24.0]
'GCF 020985345.1 L1'	'GCF 023520575.1 P14'	21.6	[19.3 - 24.0]
'GCF 019890815.1 VCSW10'	'GCF 027286045.1 2021CK-01196'	21.6	[19.3 - 24.0]
'GCF 034661195.1 23021821'	'GCF 038449115.1 205 92'	21.6	[19.4 - 24.1]
'GCF 038069215.1 2024CK-00366'	'GCF 038449115.1 205 92'	21.6	[19.3 - 24.0]
'GCF 030062245.1 12100'	'GCF 900637755.1 NCTC8113'	21.6	[19.3 - 24.0]
'GCF 020683065.1 06-1619'	'GCF 915402005.1 2019-04-29290-1-7'	21.6	[19.4 - 24.0]
'GCF 018771265.1 W986'	'GCF 023520575.1 P14'	21.6	[19.3 - 24.0]
'GCF 018771265.1 W986'	'GCF 038449115.1 205 92'	21.6	[19.3 - 24.0]
'GCF 036898155.1 Z26CR2253'	'GCF 915402005.1 2019-04-29290-1-7'	21.5	[19.2 - 23.9]
'GCF 036898185.1 Z29CR2279'	'GCF 915402005.1 2019-04-29290-1-7'	21.5	[19.2 - 23.9]
'GCF 036897975.1 Z7CR1848'	'GCF 915402005.1 2019-04-29290-1-7'	21.5	[19.2 - 23.9]
'GCF 029962585.1 2939 90'	'GCF 900475855.1 NCTC12003'	21.5	[19.2 - 23.9]
'GCF 034661195.1 23021821'	'GCF 038069215.1 2024CK-00366'	21.5	[19.2 - 23.9]
'GCF 036897975.1 Z7CR1848'	'GCF 038449115.1 205 92'	21.5	[19.2 - 23.9]
'GCF 029962585.1 2939 90'	'GCF 036898185.1 Z29CR2279'	21.5	[19.2 - 23.9]
'GCF 023184555.1 PROV UAMS 01'	'GCF 030179155.1 2017-45-35'	21.5	[19.3 - 23.9]
'GCF 036897355.1 Z2CR1897'	'GCF 915402005.1 2019-04-29290-1-7'	21.5	[19.2 - 23.9]
'GCF 023184555.1 PROV UAMS 01'	'GCF 023520575.1 P14'	21.5	[19.2 - 23.9]
'GCF 036898185.1 Z29CR2279'	'GCF 038449115.1 205 92'	21.5	[19.2 - 23.9]
'GCF 031921585.1 21030415031'	'GCF 038449115.1 205 92'	21.5	[19.2 - 23.9]
'GCF 018771265.1 W986'	'GCF 915402005.1 2019-04-29290-1-7'	21.5	[19.3 - 23.9]
'GCF 019048545.1 FDAARGOS1451'	'GCF 038449115.1 205 92'	21.5	[19.2 - 23.9]
'GCF 035747985.1 41'	'GCF 900475855.1 NCTC12003'	21.5	[19.3 - 24.0]
'GCF 031921585.1 21030415031'	'GCF 915402005.1 2019-04-29290-1-7'	21.5	[19.3 - 23.9]
'GCF 020985345.1 L1'	'GCF 963855485.1 PS13962019BGR'	21.5	[19.3 - 23.9]
'GCF 025583505.2 YZLc5-3'	'GCF 027286065.1 2021CK-01296'	21.5	[19.2 - 23.9]
'GCF 023184555.1 PROV UAMS 01'	'GCF 027286025.1 2020CK-00448'	21.5	[19.2 - 23.9]
'GCF 025916175.1 12105'	'GCF 030315915.2 D4759'	21.5	[19.3 - 24.0]
'GCF 023520575.1 P14'	'GCF 900475855.1 NCTC12003'	21.5	[19.2 - 23.9]
'GCF 027286045.1 2021CK-01196'	'GCF 029193595.2 PR-310'	21.5	[19.3 - 24.0]
'GCF 036898155.1 Z26CR2253'	'GCF 038449115.1 205 92'	21.5	[19.2 - 23.9]
'GCF 018861255.2 PreM15758'	'GCF 900637755.1 NCTC8113'	21.5	[19.2 - 23.9]
'GCF 029962585.1 2939 90'	'GCF 036897355.1 Z2CR1897'	21.5	[19.2 - 23.9]
'GCF 020985345.1 L1'	'GCF 029962585.1 2939 90'	21.5	[19.3 - 24.0]
'GCF 020985345.1 L1'	'GCF 030179155.1 2017-45-35'	21.5	[19.2 - 23.9]
'GCF 020683065.1 06-1619'	'GCF 030179155.1 2017-45-35'	21.5	[19.3 - 24.0]
'GCF 900637755.1 NCTC8113'	'PR66 genome'	21.5	[19.3 - 23.9]
'GCF 029962585.1 2939 90'	'GCF 036898155.1 Z26CR2253'	21.5	[19.2 - 23.9]
'GCF 027286045.1 2021CK-01196'	'GCF 044162895.1 M-D3G1-2'	21.5	[19.3 - 24.0]
'GCF 027286065.1 2021CK-01296'	'GCF 029193595.2 PR-310'	21.5	[19.3 - 23.9]
'GCF 018861235.2 PreM15628'	'GCF 900637755.1 NCTC8113'	21.5	[19.2 - 23.9]
'GCF 020985345.1 L1'	'GCF 030315915.2 D4759'	21.5	[19.3 - 23.9]
'GCF 025916175.1 12105'	'GCF 915402005.1 2019-04-29290-1-7'	21.5	[19.2 - 23.9]
'GCF 023184555.1 PROV UAMS 01'	'GCF 963855525.1 PS9952019BGR'	21.5	[19.3 - 23.9]
'GCF 027286065.1 2021CK-01296'	'GCF 044162895.1 M-D3G1-2'	21.5	[19.3 - 23.9]
'GCF 040312265.2 1503'	'GCF 915402005.1 2019-04-29290-1-7'	21.5	[19.2 - 23.9]
'GCF 019047885.1 FDAARGOS1449'	'GCF 027286045.1 2021CK-01196'	21.5	[19.2 - 23.9]
'GCF 029962585.1 2939 90'	'GCF 036897975.1 Z7CR1848'	21.5	[19.2 - 23.9]
'GCF 020985345.1 L1'	'GCF 963855525.1 PS9952019BGR'	21.5	[19.3 - 23.9]
'GCF 020808945.1 KM4'	'GCF 027286025.1 2020CK-00448'	21.5	[19.3 - 23.9]
'GCF 025916175.1 12105'	'GCF 963855525.1 PS9952019BGR'	21.5	[19.3 - 24.0]
'GCF 018771265.1 W986'	'GCF 030179155.1 2017-45-35'	21.5	[19.3 - 23.9]
'GCF 025916175.1 12105'	'GCF 035747985.1 41'	21.5	[19.3 - 23.9]
'GCF 027286025.1 2020CK-00448'	'GCF 040208285.1 9923'	21.5	[19.3 - 24.0]
'GCF 029193595.2 PR-310'	'GCF 038069215.1 2024CK-00366'	21.5	[19.3 - 24.0]
'GCF 018861215.2 PreM15793'	'GCF 900637755.1 NCTC8113'	21.5	[19.2 - 23.9]
'GCF 025916175.1 12105'	'GCF 030179155.1 2017-45-35'	21.5	[19.2 - 23.9]
'GCF 029962585.1 2939 90'	'GCF 031921585.1 21030415031'	21.5	[19.2 - 23.9]
'GCF 038449115.1 205 92'	'GCF 900475855.1 NCTC12003'	21.5	[19.2 - 23.9]
'GCF 019048545.1 FDAARGOS1451'	'GCF 030315915.2 D4759'	21.5	[19.2 - 23.9]
'GCF 034661195.1 23021821'	'GCF 963855525.1 PS9952019BGR'	21.5	[19.3 - 23.9]
'GCF 027286065.1 2021CK-01296'	'GCF 034661195.1 23021821'	21.5	[19.3 - 24.0]
'GCF 036898085.1 Z21CR2119'	'GCF 915402005.1 2019-04-29290-1-7'	21.5	[19.2 - 23.9]
'GCF 038069215.1 2024CK-00366'	'GCF 044162895.1 M-D3G1-2'	21.5	[19.3 - 24.0]
'GCF 019048545.1 FDAARGOS1451'	'GCF 900637755.1 NCTC8113'	21.5	[19.3 - 24.0]
'GCF 023184555.1 PROV UAMS 01'	'GCF 035747985.1 41'	21.5	[19.3 - 24.0]
'GCF 034661195.1 23021821'	'GCF 963855485.1 PS13962019BGR'	21.5	[19.3 - 24.0]
'GCF 023184555.1 PROV UAMS 01'	'GCF 963855485.1 PS13962019BGR'	21.5	[19.3 - 23.9]
'GCF 023184555.1 PROV UAMS 01'	'GCF 027286065.1 2021CK-01296'	21.4	[19.1 - 23.8]
'GCF 023520575.1 P14'	'GCF 900637755.1 NCTC8113'	21.4	[19.2 - 23.8]
'GCF 023520575.1 P14'	'GCF 038449115.1 205 92'	21.4	[19.1 - 23.8]
'GCF 020985345.1 L1'	'GCF 915402005.1 2019-04-29290-1-7'	21.4	[19.2 - 23.9]
'GCF 034661195.1 23021821'	'GCF 900637755.1 NCTC8113'	21.4	[19.2 - 23.9]
'GCF 900475855.1 NCTC12003'	'GCF 963855485.1 PS13962019BGR'	21.4	[19.1 - 23.8]
'GCF 029962585.1 2939 90'	'GCF 036898085.1 Z21CR2119'	21.4	[19.2 - 23.9]
'GCF 020808945.1 KM4'	'GCF 038069215.1 2024CK-00366'	21.4	[19.1 - 23.8]
'GCF 020985345.1 L1'	'GCF 027286045.1 2021CK-01196'	21.4	[19.2 - 23.8]
'GCF 019047885.1 FDAARGOS1449'	'GCF 027286065.1 2021CK-01296'	21.4	[19.2 - 23.9]
'GCF 029011985.1 YK205'	'GCF 915402005.1 2019-04-29290-1-7'	21.4	[19.2 - 23.9]
'GCF 023184555.1 PROV UAMS 01'	'GCF 027286045.1 2021CK-01196'	21.4	[19.1 - 23.8]
'GCF 034661195.1 23021821'	'GCF 915402005.1 2019-04-29290-1-7'	21.4	[19.1 - 23.8]
'GCF 038449115.1 205 92'	'GCF 963855485.1 PS13962019BGR'	21.4	[19.1 - 23.8]
'GCF 036898085.1 Z21CR2119'	'GCF 038449115.1 205 92'	21.4	[19.2 - 23.9]
'GCF 029011985.1 YK205'	'GCF 038449115.1 205 92'	21.4	[19.2 - 23.9]
'GCF 020985345.1 L1'	'GCF 027286025.1 2020CK-00448'	21.4	[19.1 - 23.8]
'GCF 020985345.1 L1'	'GCF 027286065.1 2021CK-01296'	21.4	[19.2 - 23.9]
'GCF 020808945.1 KM4'	'GCF 027286065.1 2021CK-01296'	21.4	[19.2 - 23.9]
'GCF 020683065.1 06-1619'	'GCF 900637755.1 NCTC8113'	21.4	[19.2 - 23.8]
'GCF 018771265.1 W986'	'GCF 035747985.1 41'	21.4	[19.2 - 23.8]
'GCF 019048545.1 FDAARGOS1451'	'GCF 915402005.1 2019-04-29290-1-7'	21.4	[19.1 - 23.8]
'GCF 019048545.1 FDAARGOS1451'	'GCF 038069215.1 2024CK-00366'	21.4	[19.1 - 23.8]
'GCF 029011985.1 YK205'	'GCF 029962585.1 2939 90'	21.4	[19.2 - 23.9]
'GCF 019048545.1 FDAARGOS1451'	'GCF 029962585.1 2939 90'	21.4	[19.2 - 23.9]
'GCF 020985345.1 L1'	'GCF 035747985.1 41'	21.4	[19.2 - 23.8]
'GCF 029011985.1 YK205'	'GCF 030315915.2 D4759'	21.4	[19.2 - 23.8]
'GCF 900475855.1 NCTC12003'	'GCF 963855525.1 PS9952019BGR'	21.4	[19.1 - 23.8]
'GCF 019047885.1 FDAARGOS1449'	'GCF 038069215.1 2024CK-00366'	21.4	[19.2 - 23.9]
'GCF 019048545.1 FDAARGOS1451'	'GCF 027286065.1 2021CK-01296'	21.4	[19.1 - 23.8]
'GCF 027286025.1 2020CK-00448'	'GCF 900475855.1 NCTC12003'	21.4	[19.2 - 23.9]
'GCF 020985345.1 L1'	'GCF 038069215.1 2024CK-00366'	21.4	[19.1 - 23.8]
'GCF 036897355.1 Z2CR1897'	'GCF 038449115.1 205 92'	21.4	[19.2 - 23.9]
'GCF 038449115.1 205 92'	'GCF 963855525.1 PS9952019BGR'	21.4	[19.1 - 23.8]
'GCF 038069215.1 2024CK-00366'	'GCF 900475855.1 NCTC12003'	21.4	[19.1 - 23.8]
'GCF 023520575.1 P14'	'GCF 030315915.2 D4759'	21.4	[19.2 - 23.8]
'GCF 027286065.1 2021CK-01296'	'GCF 900475855.1 NCTC12003'	21.4	[19.1 - 23.8]
'GCF 029962585.1 2939 90'	'GCF 030179155.1 2017-45-35'	21.4	[19.1 - 23.8]
'GCF 900475855.1 NCTC12003'	'GCF 915402005.1 2019-04-29290-1-7'	21.4	[19.1 - 23.8]
'GCF 020808945.1 KM4'	'GCF 027286045.1 2021CK-01196'	21.4	[19.2 - 23.9]
'GCF 030179155.1 2017-45-35'	'GCF 038449115.1 205 92'	21.4	[19.1 - 23.8]
'GCF 019048545.1 FDAARGOS1451'	'GCF 027286045.1 2021CK-01196'	21.4	[19.1 - 23.8]
'GCF 915402005.1 2019-04-29290-1-7'	'PR66 genome'	21.4	[19.1 - 23.8]
'GCF 027286045.1 2021CK-01196'	'GCF 900475855.1 NCTC12003'	21.4	[19.1 - 23.8]
'GCF 030315915.2 D4759'	'GCF 034661195.1 23021821'	21.3	[19.1 - 23.8]
'GCF 019048545.1 FDAARGOS1451'	'GCF 963855525.1 PS9952019BGR'	21.3	[19.1 - 23.8]
'GCF 034661195.1 23021821'	'GCF 035747985.1 41'	21.3	[19.1 - 23.7]
'GCF 027286065.1 2021CK-01296'	'GCF 038449115.1 205 92'	21.3	[19.1 - 23.8]
'GCF 027286045.1 2021CK-01196'	'GCF 900637755.1 NCTC8113'	21.3	[19.1 - 23.8]
'GCF 027286025.1 2020CK-00448'	'GCF 029962585.1 2939 90'	21.3	[19.0 - 23.7]
'GCF 035747985.1 41'	'GCF 038449115.1 205 92'	21.3	[19.1 - 23.8]
'GCF 035747985.1 41'	'GCF 900637755.1 NCTC8113'	21.3	[19.1 - 23.7]
'GCF 019048545.1 FDAARGOS1451'	'GCF 023520575.1 P14'	21.3	[19.1 - 23.8]
'GCF 915402005.1 2019-04-29290-1-7'	'GCF 963855525.1 PS9952019BGR'	21.3	[19.0 - 23.7]
'GCF 038069215.1 2024CK-00366'	'GCF 900637755.1 NCTC8113'	21.3	[19.1 - 23.8]
'GCF 027286065.1 2021CK-01296'	'GCF 900637755.1 NCTC8113'	21.3	[19.1 - 23.8]
'GCF 030179155.1 2017-45-35'	'GCF 900637755.1 NCTC8113'	21.3	[19.1 - 23.7]
'GCF 027286025.1 2020CK-00448'	'GCF 038449115.1 205 92'	21.3	[19.0 - 23.7]
'GCF 027286025.1 2020CK-00448'	'GCF 034661195.1 23021821'	21.3	[19.0 - 23.7]
'GCF 027286025.1 2020CK-00448'	'GCF 030315915.2 D4759'	21.3	[19.1 - 23.7]
'GCF 027286065.1 2021CK-01296'	'GCF 029962585.1 2939 90'	21.3	[19.1 - 23.8]
'GCF 900637755.1 NCTC8113'	'GCF 963855525.1 PS9952019BGR'	21.3	[19.1 - 23.8]
'GCF 023184555.1 PROV UAMS 01'	'GCF 038069215.1 2024CK-00366'	21.3	[19.1 - 23.8]
'GCF 030179155.1 2017-45-35'	'GCF 034661195.1 23021821'	21.3	[19.1 - 23.8]
'GCF 023520575.1 P14'	'GCF 915402005.1 2019-04-29290-1-7'	21.3	[19.1 - 23.8]
'GCF 029962585.1 2939 90'	'GCF 963855525.1 PS9952019BGR'	21.3	[19.1 - 23.8]
'GCF 019048545.1 FDAARGOS1451'	'GCF 027286025.1 2020CK-00448'	21.3	[19.1 - 23.8]
'GCF 023520575.1 P14'	'GCF 029962585.1 2939 90'	21.3	[19.1 - 23.7]
'GCF 029962585.1 2939 90'	'GCF 035747985.1 41'	21.3	[19.1 - 23.8]
'GCF 019048545.1 FDAARGOS1451'	'GCF 030179155.1 2017-45-35'	21.3	[19.1 - 23.8]
'GCF 019048545.1 FDAARGOS1451'	'GCF 963855485.1 PS13962019BGR'	21.3	[19.1 - 23.8]
'GCF 030179155.1 2017-45-35'	'GCF 900475855.1 NCTC12003'	21.3	[19.1 - 23.8]
'GCF 900637755.1 NCTC8113'	'GCF 963855485.1 PS13962019BGR'	21.3	[19.1 - 23.8]
'GCF 029962585.1 2939 90'	'GCF 963855485.1 PS13962019BGR'	21.3	[19.1 - 23.8]
'GCF 915402005.1 2019-04-29290-1-7'	'GCF 963855485.1 PS13962019BGR'	21.3	[19.0 - 23.7]
'GCF 019048545.1 FDAARGOS1451'	'GCF 035747985.1 41'	21.3	[19.1 - 23.8]
'GCF 030179155.1 2017-45-35'	'GCF 915402005.1 2019-04-29290-1-7'	21.2	[19.0 - 23.6]
'GCF 027286045.1 2021CK-01196'	'GCF 030315915.2 D4759'	21.2	[19.0 - 23.7]
'GCF 030315915.2 D4759'	'GCF 963855485.1 PS13962019BGR'	21.2	[19.0 - 23.6]
'GCF 027286025.1 2020CK-00448'	'GCF 900637755.1 NCTC8113'	21.2	[19.0 - 23.7]
'GCF 027286065.1 2021CK-01296'	'GCF 030315915.2 D4759'	21.2	[18.9 - 23.6]
'GCF 030179155.1 2017-45-35'	'GCF 030315915.2 D4759'	21.2	[19.0 - 23.6]
'GCF 030315915.2 D4759'	'GCF 963855525.1 PS9952019BGR'	21.2	[19.0 - 23.6]
'GCF 030315915.2 D4759'	'GCF 038069215.1 2024CK-00366'	21.2	[19.0 - 23.7]
'GCF 038069215.1 2024CK-00366'	'GCF 915402005.1 2019-04-29290-1-7'	21.1	[18.9 - 23.5]
'GCF 030315915.2 D4759'	'GCF 035747985.1 41'	21.1	[18.9 - 23.6]
'GCF 027286065.1 2021CK-01296'	'GCF 915402005.1 2019-04-29290-1-7'	21.1	[18.9 - 23.6]
'GCF 027286045.1 2021CK-01196'	'GCF 915402005.1 2019-04-29290-1-7'	21.1	[18.9 - 23.6]
'GCF 035747985.1 41'	'GCF 915402005.1 2019-04-29290-1-7'	21.1	[18.8 - 23.5]
'GCF 027286025.1 2020CK-00448'	'GCF 915402005.1 2019-04-29290-1-7'	21.1	[18.8 - 23.5]
'GCF 018128385.1 3347685'	'GCF 963855485.1 PS13962019BGR'	99.8	[99.6 - 99.9]
'GCF 018128385.1 3347685'	'GCF 963855525.1 PS9952019BGR'	99.8	[99.7 - 99.9]
'GCF 010320365.1 BML2537'	'GCF 963855485.1 PS13962019BGR'	99	[98.4 - 99.3]
'GCF 010320365.1 BML2537'	'GCF 963855525.1 PS9952019BGR'	99	[98.5 - 99.4]
'GCF 002843235.3 WCHPr000369'	'GCF 040312265.2 1503'	97.3	[96.2 - 98.1]
'GCF 001888205.1 BE2467'	'GCF 963855525.1 PS9952019BGR'	95.1	[93.6 - 96.3]
'GCF 001888205.1 BE2467'	'GCF 963855485.1 PS13962019BGR'	95.1	[93.6 - 96.3]
'GCF 008693805.1 FDAARGOS 645'	'GCF 963855525.1 PS9952019BGR'	94.9	[93.3 - 96.2]
'GCF 002947315.1 AR 0026'	'GCF 963855485.1 PS13962019BGR'	94.8	[93.2 - 96.1]
'GCF 008693805.1 FDAARGOS 645'	'GCF 963855485.1 PS13962019BGR'	94.8	[93.1 - 96.0]
'GCF 002983665.1 FDAARGOS 291'	'GCF 963855485.1 PS13962019BGR'	94.8	[93.1 - 96.0]
'GCF 002947315.1 AR 0026'	'GCF 963855525.1 PS9952019BGR'	94.8	[93.2 - 96.1]
'GCF 002983665.1 FDAARGOS 291'	'GCF 963855525.1 PS9952019BGR'	94.7	[93.1 - 96.0]
'GCF 001558855.2 FDAARGOS 145'	'GCF 963855525.1 PS9952019BGR'	94.6	[93.0 - 95.9]
'GCF 001558855.2 FDAARGOS 145'	'GCF 963855485.1 PS13962019BGR'	94.6	[93.0 - 95.9]
'GCF 000783455.2 FDAARGOS 87'	'GCF 963855525.1 PS9952019BGR'	94.5	[92.8 - 95.8]
'GCF 010669105.1 MF1'	'GCF 963855485.1 PS13962019BGR'	94.5	[92.8 - 95.8]
'GCF 010669105.1 MF1'	'GCF 963855525.1 PS9952019BGR'	94.5	[92.9 - 95.8]
'GCF 000783455.2 FDAARGOS 87'	'GCF 963855485.1 PS13962019BGR'	94.3	[92.6 - 95.7]
'GCF 005157325.1 99101'	'GCF 900475855.1 NCTC12003'	93.4	[91.6 - 94.9]
'GCF 013702185.1 PROV013'	'GCF 915402005.1 2019-04-29290-1-7'	92.6	[90.6 - 94.2]
'GCF 002843235.3 WCHPr000369'	'PR66 genome'	91	[88.8 - 92.8]
'GCF 002393505.1 FDAARGOS 408'	'GCF 915402005.1 2019-04-29290-1-7'	90.2	[88.0 - 92.1]
'GCF 003204135.1 AR 0082'	'GCF 044162895.1 M-D3G1-2'	86.9	[84.3 - 89.1]
'GCF 003204135.1 AR 0082'	'GCF 044162305.1 M-D2G1-1'	86.8	[84.2 - 89.1]
'GCF 003204135.1 AR 0082'	'GCF 044162235.1 M-D1C2-2'	86.8	[84.2 - 89.1]
'GCF 013255915.1 YPR31'	'PR66 genome'	46.6	[44.0 - 49.2]
'GCF 014394705.1 YPR25'	'PR66 genome'	46.6	[44.0 - 49.2]
'GCF 013255915.1 YPR31'	'GCF 040312265.2 1503'	46.5	[43.9 - 49.1]
'GCF 013423885.1 G0519'	'GCF 040312265.2 1503'	46.5	[43.9 - 49.1]
'GCF 014394705.1 YPR25'	'GCF 040312265.2 1503'	46.5	[43.9 - 49.1]
'GCF 013423885.1 G0519'	'PR66 genome'	46.5	[44.0 - 49.1]
'GCF 010319105.1 BML2526'	'PR66 genome'	46.4	[43.8 - 48.9]
'GCF 013694385.1 PROV275'	'PR66 genome'	46.4	[43.8 - 48.9]
'GCF 005155965.1 Pr-15-2-50'	'PR66 genome'	46.4	[43.8 - 49.0]
'GCF 010319405.1 BML2576'	'PR66 genome'	46.3	[43.8 - 48.9]
'GCF 010318885.1 BML2496'	'GCF 044162305.1 M-D2G1-1'	46.3	[43.7 - 48.9]
'GCF 010318885.1 BML2496'	'GCF 044162235.1 M-D1C2-2'	46.3	[43.7 - 48.9]
'GCF 010318885.1 BML2496'	'GCF 040312265.2 1503'	46.3	[43.7 - 48.9]
'GCF 010318885.1 BML2496'	'GCF 044162895.1 M-D3G1-2'	46.3	[43.7 - 48.9]
'GCF 010320145.1 BML2531'	'GCF 040312265.2 1503'	46.2	[43.6 - 48.8]
'GCF 013694385.1 PROV275'	'GCF 040312265.2 1503'	46.2	[43.6 - 48.8]
'GCF 013255915.1 YPR31'	'GCF 044162235.1 M-D1C2-2'	46.2	[43.6 - 48.8]
'GCF 010319105.1 BML2526'	'GCF 040312265.2 1503'	46.2	[43.7 - 48.8]
'GCF 013255915.1 YPR31'	'GCF 044162305.1 M-D2G1-1'	46.2	[43.6 - 48.8]
'GCF 014394705.1 YPR25'	'GCF 044162235.1 M-D1C2-2'	46.2	[43.6 - 48.8]
'GCF 005155965.1 Pr-15-2-50'	'GCF 040312265.2 1503'	46.2	[43.6 - 48.7]
'GCF 014394705.1 YPR25'	'GCF 044162305.1 M-D2G1-1'	46.2	[43.6 - 48.8]
'GCF 010319405.1 BML2576'	'GCF 040312265.2 1503'	46.2	[43.7 - 48.8]
'GCF 010320145.1 BML2531'	'PR66 genome'	46.2	[43.6 - 48.8]
'GCF 010320145.1 BML2531'	'GCF 044162895.1 M-D3G1-2'	46.1	[43.5 - 48.7]
'GCF 010320145.1 BML2531'	'GCF 044162305.1 M-D2G1-1'	46.1	[43.6 - 48.7]
'GCF 013423885.1 G0519'	'GCF 044162235.1 M-D1C2-2'	46.1	[43.6 - 48.7]
'GCF 010320145.1 BML2531'	'GCF 044162235.1 M-D1C2-2'	46.1	[43.6 - 48.7]
'GCF 013423885.1 G0519'	'GCF 044162305.1 M-D2G1-1'	46.1	[43.6 - 48.7]
'GCF 014394705.1 YPR25'	'GCF 044162895.1 M-D3G1-2'	46	[43.4 - 48.5]
'GCF 010318885.1 BML2496'	'PR66 genome'	46	[43.5 - 48.6]
'GCF 013423885.1 G0519'	'GCF 044162895.1 M-D3G1-2'	46	[43.5 - 48.6]
'GCF 005155965.1 Pr-15-2-50'	'GCF 044162235.1 M-D1C2-2'	45.9	[43.4 - 48.5]
'GCF 013255915.1 YPR31'	'GCF 044162895.1 M-D3G1-2'	45.9	[43.4 - 48.5]
'GCF 010319405.1 BML2576'	'GCF 044162235.1 M-D1C2-2'	45.9	[43.4 - 48.5]
'GCF 005155965.1 Pr-15-2-50'	'GCF 044162305.1 M-D2G1-1'	45.9	[43.4 - 48.5]
'GCF 010319405.1 BML2576'	'GCF 044162895.1 M-D3G1-2'	45.9	[43.4 - 48.5]
'GCF 010319105.1 BML2526'	'GCF 044162235.1 M-D1C2-2'	45.9	[43.4 - 48.5]
'GCF 010319105.1 BML2526'	'GCF 044162895.1 M-D3G1-2'	45.9	[43.4 - 48.5]
'GCF 010319405.1 BML2576'	'GCF 044162305.1 M-D2G1-1'	45.9	[43.4 - 48.5]
'GCF 010319105.1 BML2526'	'GCF 044162305.1 M-D2G1-1'	45.9	[43.4 - 48.5]
'GCF 005155965.1 Pr-15-2-50'	'GCF 044162895.1 M-D3G1-2'	45.8	[43.2 - 48.4]
'GCF 013694385.1 PROV275'	'GCF 044162305.1 M-D2G1-1'	45.7	[43.1 - 48.2]
'GCF 013694385.1 PROV275'	'GCF 044162235.1 M-D1C2-2'	45.7	[43.1 - 48.2]
'GCF 013694385.1 PROV275'	'GCF 044162895.1 M-D3G1-2'	45.6	[43.1 - 48.2]
'GCF 002843235.3 WCHPr000369'	'GCF 044162235.1 M-D1C2-2'	43.3	[40.8 - 45.8]
'GCF 002843235.3 WCHPr000369'	'GCF 044162305.1 M-D2G1-1'	43.3	[40.8 - 45.8]
'GCF 002843235.3 WCHPr000369'	'GCF 044162895.1 M-D3G1-2'	43.2	[40.7 - 45.8]
'GCF 003204135.1 AR 0082'	'GCF 040312265.2 1503'	42.7	[40.2 - 45.2]
'GCF 003204135.1 AR 0082'	'PR66 genome'	42.7	[40.2 - 45.3]
'GCF 013702265.1 PROV023'	'GCF 915402005.1 2019-04-29290-1-7'	32	[29.6 - 34.5]
'GCF 013702025.1 PROV002'	'PR66 genome'	26.2	[23.9 - 28.7]
'GCF 016406205.1 R39'	'PR66 genome'	25.8	[23.4 - 28.2]
'GCF 013702025.1 PROV002'	'GCF 040312265.2 1503'	25.6	[23.3 - 28.1]
'GCF 001874625.1 RB151'	'GCF 044162305.1 M-D2G1-1'	25.6	[23.2 - 28.1]
'GCF 001874625.1 RB151'	'GCF 040312265.2 1503'	25.6	[23.3 - 28.1]
'GCF 001874625.1 RB151'	'GCF 044162235.1 M-D1C2-2'	25.6	[23.2 - 28.1]
'GCF 013702025.1 PROV002'	'GCF 044162895.1 M-D3G1-2'	25.5	[23.2 - 28.0]
'GCF 016406205.1 R39'	'GCF 044162895.1 M-D3G1-2'	25.5	[23.1 - 28.0]
'GCF 013702025.1 PROV002'	'GCF 044162235.1 M-D1C2-2'	25.5	[23.2 - 28.0]
'GCF 013702025.1 PROV002'	'GCF 044162305.1 M-D2G1-1'	25.5	[23.2 - 28.0]
'GCF 001874625.1 RB151'	'GCF 044162895.1 M-D3G1-2'	25.5	[23.2 - 28.0]
'GCF 016406205.1 R39'	'GCF 044162305.1 M-D2G1-1'	25.5	[23.2 - 28.0]
'GCF 016406205.1 R39'	'GCF 044162235.1 M-D1C2-2'	25.5	[23.2 - 28.0]
'GCF 001874625.1 RB151'	'PR66 genome'	25.4	[23.0 - 27.9]
'GCF 016406205.1 R39'	'GCF 040312265.2 1503'	25.4	[23.1 - 27.9]
'GCF 002984195.1 FDAARGOS 330'	'GCF 044162895.1 M-D3G1-2'	25.3	[23.0 - 27.8]
'GCF 002984195.1 FDAARGOS 330'	'GCF 044162235.1 M-D1C2-2'	25.3	[23.0 - 27.8]
'GCF 002984195.1 FDAARGOS 330'	'GCF 044162305.1 M-D2G1-1'	25.3	[23.0 - 27.8]
'GCF 002984195.1 FDAARGOS 330'	'PR66 genome'	25.2	[22.9 - 27.7]
'GCF 002984195.1 FDAARGOS 330'	'GCF 040312265.2 1503'	25.2	[22.9 - 27.7]
'GCF 016618195.1 LLDRA6'	'GCF 963855525.1 PS9952019BGR'	24.7	[22.3 - 27.1]
'GCF 016618195.1 LLDRA6'	'GCF 963855485.1 PS13962019BGR'	24.6	[22.3 - 27.1]
'GCF 013702185.1 PROV013'	'GCF 900637755.1 NCTC8113'	24.3	[22.0 - 26.8]
'GCF 013702265.1 PROV023'	'GCF 900637755.1 NCTC8113'	24.2	[21.9 - 26.7]
'GCF 002843235.3 WCHPr000369'	'GCF 963855525.1 PS9952019BGR'	23.8	[21.5 - 26.2]
'GCF 002393505.1 FDAARGOS 408'	'GCF 900637755.1 NCTC8113'	23.8	[21.5 - 26.2]
'GCF 002843235.3 WCHPr000369'	'GCF 963855485.1 PS13962019BGR'	23.7	[21.4 - 26.2]
'GCF 003204135.1 AR 0082'	'GCF 963855485.1 PS13962019BGR'	23.3	[21.0 - 25.8]
'GCF 003204135.1 AR 0082'	'GCF 963855525.1 PS9952019BGR'	23.3	[21.0 - 25.7]
'GCF 013702185.1 PROV013'	'GCF 044162235.1 M-D1C2-2'	22.9	[20.6 - 25.4]
'GCF 013702185.1 PROV013'	'GCF 044162305.1 M-D2G1-1'	22.9	[20.6 - 25.4]
'GCF 010320145.1 BML2531'	'GCF 963855525.1 PS9952019BGR'	22.9	[20.6 - 25.3]
'GCF 010320145.1 BML2531'	'GCF 963855485.1 PS13962019BGR'	22.9	[20.6 - 25.3]
'GCF 018128385.1 3347685'	'PR66 genome'	22.8	[20.5 - 25.2]
'GCF 005157325.1 99101'	'GCF 040312265.2 1503'	22.7	[20.4 - 25.1]
'GCF 001874625.1 RB151'	'GCF 963855525.1 PS9952019BGR'	22.7	[20.4 - 25.1]
'GCF 001874625.1 RB151'	'GCF 963855485.1 PS13962019BGR'	22.7	[20.4 - 25.2]
'GCF 005157325.1 99101'	'PR66 genome'	22.7	[20.4 - 25.1]
'GCF 010669105.1 MF1'	'GCF 044162235.1 M-D1C2-2'	22.6	[20.3 - 25.0]
'GCF 000314895.2 DSM19967'	'GCF 963855525.1 PS9952019BGR'	22.6	[20.3 - 25.0]
'GCF 010669105.1 MF1'	'GCF 044162305.1 M-D2G1-1'	22.6	[20.3 - 25.0]
'GCF 013702185.1 PROV013'	'GCF 044162895.1 M-D3G1-2'	22.6	[20.3 - 25.1]
'GCF 000314895.2 DSM19967'	'GCF 963855485.1 PS13962019BGR'	22.6	[20.3 - 25.0]
'GCF 013702265.1 PROV023'	'PR66 genome'	22.6	[20.3 - 25.1]
'GCF 001874625.1 RB151'	'GCF 900475855.1 NCTC12003'	22.5	[20.2 - 24.9]
'GCF 010669105.1 MF1'	'GCF 040312265.2 1503'	22.5	[20.2 - 24.9]
'GCF 018128385.1 3347685'	'GCF 044162235.1 M-D1C2-2'	22.4	[20.1 - 24.9]
'GCF 018128385.1 3347685'	'GCF 044162305.1 M-D2G1-1'	22.4	[20.1 - 24.9]
'GCF 013694385.1 PROV275'	'GCF 963855525.1 PS9952019BGR'	22.4	[20.2 - 24.9]
'GCF 002984195.1 FDAARGOS 330'	'GCF 900475855.1 NCTC12003'	22.4	[20.1 - 24.8]
'GCF 013702025.1 PROV002'	'GCF 900475855.1 NCTC12003'	22.4	[20.1 - 24.8]
'GCF 005157325.1 99101'	'GCF 044162305.1 M-D2G1-1'	22.3	[20.0 - 24.8]
'GCF 018128385.1 3347685'	'GCF 040312265.2 1503'	22.3	[20.1 - 24.8]
'GCF 014394705.1 YPR25'	'GCF 900475855.1 NCTC12003'	22.3	[20.1 - 24.8]
'GCF 010318885.1 BML2496'	'GCF 900475855.1 NCTC12003'	22.3	[20.0 - 24.7]
'GCF 013255915.1 YPR31'	'GCF 900475855.1 NCTC12003'	22.3	[20.1 - 24.8]
'GCF 010319405.1 BML2576'	'GCF 900475855.1 NCTC12003'	22.3	[20.0 - 24.7]
'GCF 013694385.1 PROV275'	'GCF 963855485.1 PS13962019BGR'	22.3	[20.0 - 24.7]
'GCF 013702025.1 PROV002'	'GCF 963855485.1 PS13962019BGR'	22.3	[20.1 - 24.8]
'GCF 005157325.1 99101'	'GCF 044162895.1 M-D3G1-2'	22.3	[20.0 - 24.7]
'GCF 013423885.1 G0519'	'GCF 900475855.1 NCTC12003'	22.3	[20.0 - 24.7]
'GCF 005155965.1 Pr-15-2-50'	'GCF 900475855.1 NCTC12003'	22.3	[20.1 - 24.8]
'GCF 005157325.1 99101'	'GCF 044162235.1 M-D1C2-2'	22.3	[20.0 - 24.8]
'GCF 010319105.1 BML2526'	'GCF 900475855.1 NCTC12003'	22.3	[20.0 - 24.7]
'GCF 016406205.1 R39'	'GCF 900475855.1 NCTC12003'	22.3	[20.0 - 24.7]
'GCF 013702265.1 PROV023'	'GCF 044162235.1 M-D1C2-2'	22.2	[19.9 - 24.6]
'GCF 016618195.1 LLDRA6'	'PR66 genome'	22.2	[19.9 - 24.6]
'GCF 010320365.1 BML2537'	'PR66 genome'	22.2	[20.0 - 24.7]
'GCF 010320145.1 BML2531'	'GCF 900475855.1 NCTC12003'	22.2	[19.9 - 24.6]
'GCF 013702265.1 PROV023'	'GCF 963855525.1 PS9952019BGR'	22.2	[19.9 - 24.6]
'GCF 013694385.1 PROV275'	'GCF 900475855.1 NCTC12003'	22.2	[20.0 - 24.7]
'GCF 003204135.1 AR 0082'	'GCF 900475855.1 NCTC12003'	22.2	[20.0 - 24.7]
'GCF 002843235.3 WCHPr000369'	'GCF 900475855.1 NCTC12003'	22.2	[20.0 - 24.7]
'GCF 013702265.1 PROV023'	'GCF 044162305.1 M-D2G1-1'	22.2	[19.9 - 24.6]
'GCF 013702025.1 PROV002'	'GCF 963855525.1 PS9952019BGR'	22.2	[20.0 - 24.7]
'GCF 010669105.1 MF1'	'GCF 044162895.1 M-D3G1-2'	22.1	[19.9 - 24.6]
'GCF 008693805.1 FDAARGOS 645'	'GCF 044162305.1 M-D2G1-1'	22.1	[19.9 - 24.6]
'GCF 013702265.1 PROV023'	'GCF 963855485.1 PS13962019BGR'	22.1	[19.8 - 24.5]
'GCF 010669105.1 MF1'	'PR66 genome'	22.1	[19.8 - 24.5]
'GCF 016618195.1 LLDRA6'	'GCF 040312265.2 1503'	22.1	[19.9 - 24.6]
'GCF 014394705.1 YPR25'	'GCF 963855485.1 PS13962019BGR'	22.1	[19.8 - 24.5]
'GCF 013702265.1 PROV023'	'GCF 040312265.2 1503'	22.1	[19.8 - 24.5]
'GCF 018128385.1 3347685'	'GCF 044162895.1 M-D3G1-2'	22.1	[19.9 - 24.6]
'GCF 008693805.1 FDAARGOS 645'	'GCF 044162235.1 M-D1C2-2'	22.1	[19.9 - 24.6]
'GCF 016618195.1 LLDRA6'	'GCF 900475855.1 NCTC12003'	22.1	[19.8 - 24.6]
'GCF 002947315.1 AR 0026'	'GCF 040312265.2 1503'	22	[19.7 - 24.4]
'GCF 014394705.1 YPR25'	'GCF 963855525.1 PS9952019BGR'	22	[19.8 - 24.5]
'GCF 013255915.1 YPR31'	'GCF 963855525.1 PS9952019BGR'	22	[19.7 - 24.4]
'GCF 013255915.1 YPR31'	'GCF 963855485.1 PS13962019BGR'	22	[19.8 - 24.5]
'GCF 001888205.1 BE2467'	'GCF 044162235.1 M-D1C2-2'	22	[19.8 - 24.5]
'GCF 000783455.2 FDAARGOS 87'	'GCF 044162235.1 M-D1C2-2'	22	[19.8 - 24.5]
'GCF 013702185.1 PROV013'	'GCF 040312265.2 1503'	22	[19.7 - 24.4]
'GCF 001888205.1 BE2467'	'GCF 044162305.1 M-D2G1-1'	22	[19.8 - 24.5]
'GCF 000783455.2 FDAARGOS 87'	'GCF 044162305.1 M-D2G1-1'	22	[19.8 - 24.5]
'GCF 008693805.1 FDAARGOS 645'	'GCF 040312265.2 1503'	22	[19.8 - 24.5]
'GCF 008693805.1 FDAARGOS 645'	'GCF 044162895.1 M-D3G1-2'	22	[19.7 - 24.4]
'GCF 008693805.1 FDAARGOS 645'	'PR66 genome'	21.9	[19.6 - 24.3]
'GCF 016618195.1 LLDRA6'	'GCF 044162305.1 M-D2G1-1'	21.9	[19.7 - 24.4]
'GCF 016618195.1 LLDRA6'	'GCF 044162235.1 M-D1C2-2'	21.9	[19.7 - 24.4]
'GCF 016618195.1 LLDRA6'	'GCF 044162895.1 M-D3G1-2'	21.9	[19.7 - 24.4]
'GCF 000783455.2 FDAARGOS 87'	'GCF 044162895.1 M-D3G1-2'	21.9	[19.7 - 24.4]
'GCF 013702185.1 PROV013'	'PR66 genome'	21.9	[19.6 - 24.3]
'GCF 010320365.1 BML2537'	'GCF 044162305.1 M-D2G1-1'	21.9	[19.6 - 24.3]
'GCF 013702265.1 PROV023'	'GCF 044162895.1 M-D3G1-2'	21.9	[19.7 - 24.4]
'GCF 010318885.1 BML2496'	'GCF 963855485.1 PS13962019BGR'	21.9	[19.6 - 24.3]
'GCF 010320145.1 BML2531'	'GCF 915402005.1 2019-04-29290-1-7'	21.9	[19.6 - 24.3]
'GCF 000783455.2 FDAARGOS 87'	'GCF 040312265.2 1503'	21.9	[19.6 - 24.3]
'GCF 001888205.1 BE2467'	'GCF 044162895.1 M-D3G1-2'	21.9	[19.7 - 24.4]
'GCF 002947315.1 AR 0026'	'GCF 044162235.1 M-D1C2-2'	21.9	[19.6 - 24.3]
'GCF 005155965.1 Pr-15-2-50'	'GCF 963855485.1 PS13962019BGR'	21.9	[19.6 - 24.3]
'GCF 010320365.1 BML2537'	'GCF 044162235.1 M-D1C2-2'	21.9	[19.6 - 24.3]
'GCF 010320365.1 BML2537'	'GCF 044162895.1 M-D3G1-2'	21.8	[19.6 - 24.3]
'GCF 001888205.1 BE2467'	'PR66 genome'	21.8	[19.5 - 24.2]
'GCF 002983665.1 FDAARGOS 291'	'GCF 040312265.2 1503'	21.8	[19.6 - 24.3]
'GCF 010320365.1 BML2537'	'GCF 040312265.2 1503'	21.8	[19.5 - 24.2]
'GCF 005155965.1 Pr-15-2-50'	'GCF 963855525.1 PS9952019BGR'	21.8	[19.6 - 24.3]
'GCF 002947315.1 AR 0026'	'GCF 044162895.1 M-D3G1-2'	21.8	[19.6 - 24.3]
'GCF 013423885.1 G0519'	'GCF 963855485.1 PS13962019BGR'	21.8	[19.5 - 24.2]
'GCF 003204135.1 AR 0082'	'GCF 900637755.1 NCTC8113'	21.8	[19.5 - 24.2]
'GCF 005155965.1 Pr-15-2-50'	'GCF 915402005.1 2019-04-29290-1-7'	21.8	[19.6 - 24.3]
'GCF 014394705.1 YPR25'	'GCF 915402005.1 2019-04-29290-1-7'	21.8	[19.5 - 24.2]
'GCF 005157325.1 99101'	'GCF 900637755.1 NCTC8113'	21.8	[19.6 - 24.3]
'GCF 016618195.1 LLDRA6'	'GCF 900637755.1 NCTC8113'	21.8	[19.5 - 24.2]
'GCF 010318885.1 BML2496'	'GCF 963855525.1 PS9952019BGR'	21.8	[19.6 - 24.3]
'GCF 001888205.1 BE2467'	'GCF 040312265.2 1503'	21.8	[19.6 - 24.3]
'GCF 013423885.1 G0519'	'GCF 963855525.1 PS9952019BGR'	21.8	[19.5 - 24.2]
'GCF 002947315.1 AR 0026'	'GCF 044162305.1 M-D2G1-1'	21.8	[19.6 - 24.3]
'GCF 013255915.1 YPR31'	'GCF 915402005.1 2019-04-29290-1-7'	21.8	[19.5 - 24.2]
'GCF 002983665.1 FDAARGOS 291'	'GCF 044162305.1 M-D2G1-1'	21.7	[19.5 - 24.2]
'GCF 003204135.1 AR 0082'	'GCF 915402005.1 2019-04-29290-1-7'	21.7	[19.5 - 24.2]
'GCF 010318885.1 BML2496'	'GCF 915402005.1 2019-04-29290-1-7'	21.7	[19.4 - 24.1]
'GCF 002393505.1 FDAARGOS 408'	'GCF 044162305.1 M-D2G1-1'	21.7	[19.5 - 24.2]
'GCF 002983665.1 FDAARGOS 291'	'PR66 genome'	21.7	[19.5 - 24.2]
'GCF 000783455.2 FDAARGOS 87'	'PR66 genome'	21.7	[19.5 - 24.1]
'GCF 013702185.1 PROV013'	'GCF 963855525.1 PS9952019BGR'	21.7	[19.4 - 24.1]
'GCF 013702185.1 PROV013'	'GCF 963855485.1 PS13962019BGR'	21.7	[19.5 - 24.2]
'GCF 001874625.1 RB151'	'GCF 900637755.1 NCTC8113'	21.7	[19.4 - 24.1]
'GCF 002983665.1 FDAARGOS 291'	'GCF 044162235.1 M-D1C2-2'	21.7	[19.5 - 24.2]
'GCF 002393505.1 FDAARGOS 408'	'GCF 044162235.1 M-D1C2-2'	21.7	[19.5 - 24.2]
'GCF 002393505.1 FDAARGOS 408'	'GCF 044162895.1 M-D3G1-2'	21.7	[19.5 - 24.2]
'GCF 013694385.1 PROV275'	'GCF 915402005.1 2019-04-29290-1-7'	21.7	[19.4 - 24.1]
'GCF 016406205.1 R39'	'GCF 900637755.1 NCTC8113'	21.7	[19.4 - 24.1]
'GCF 002983665.1 FDAARGOS 291'	'GCF 044162895.1 M-D3G1-2'	21.7	[19.5 - 24.2]
'GCF 002843235.3 WCHPr000369'	'GCF 900637755.1 NCTC8113'	21.6	[19.3 - 24.0]
'GCF 013255915.1 YPR31'	'GCF 900637755.1 NCTC8113'	21.6	[19.4 - 24.0]
'GCF 001558855.2 FDAARGOS 145'	'GCF 044162235.1 M-D1C2-2'	21.6	[19.4 - 24.1]
'GCF 013423885.1 G0519'	'GCF 915402005.1 2019-04-29290-1-7'	21.6	[19.4 - 24.1]
'GCF 016618195.1 LLDRA6'	'GCF 915402005.1 2019-04-29290-1-7'	21.6	[19.4 - 24.0]
'GCF 010320145.1 BML2531'	'GCF 900637755.1 NCTC8113'	21.6	[19.3 - 24.0]
'GCF 000314895.2 DSM19967'	'GCF 044162305.1 M-D2G1-1'	21.6	[19.4 - 24.1]
'GCF 000314895.2 DSM19967'	'GCF 044162235.1 M-D1C2-2'	21.6	[19.4 - 24.1]
'GCF 001558855.2 FDAARGOS 145'	'PR66 genome'	21.6	[19.3 - 24.0]
'GCF 013702265.1 PROV023'	'GCF 900475855.1 NCTC12003'	21.6	[19.4 - 24.0]
'GCF 001558855.2 FDAARGOS 145'	'GCF 044162305.1 M-D2G1-1'	21.6	[19.4 - 24.1]
'GCF 000314895.2 DSM19967'	'GCF 044162895.1 M-D3G1-2'	21.6	[19.4 - 24.1]
'GCF 002984195.1 FDAARGOS 330'	'GCF 900637755.1 NCTC8113'	21.6	[19.4 - 24.1]
'GCF 002947315.1 AR 0026'	'GCF 900475855.1 NCTC12003'	21.6	[19.4 - 24.1]
'GCF 000314895.2 DSM19967'	'PR66 genome'	21.6	[19.3 - 24.0]
'GCF 016406205.1 R39'	'GCF 963855525.1 PS9952019BGR'	21.6	[19.4 - 24.1]
'GCF 001558855.2 FDAARGOS 145'	'GCF 044162895.1 M-D3G1-2'	21.6	[19.4 - 24.1]
'GCF 013702025.1 PROV002'	'GCF 900637755.1 NCTC8113'	21.6	[19.3 - 24.0]
'GCF 010319405.1 BML2576'	'GCF 915402005.1 2019-04-29290-1-7'	21.6	[19.3 - 24.0]
'GCF 014394705.1 YPR25'	'GCF 900637755.1 NCTC8113'	21.6	[19.4 - 24.0]
'GCF 005155965.1 Pr-15-2-50'	'GCF 900637755.1 NCTC8113'	21.6	[19.3 - 24.0]
'GCF 016406205.1 R39'	'GCF 963855485.1 PS13962019BGR'	21.6	[19.4 - 24.1]
'GCF 010319105.1 BML2526'	'GCF 915402005.1 2019-04-29290-1-7'	21.6	[19.3 - 24.0]
'GCF 000314895.2 DSM19967'	'GCF 040312265.2 1503'	21.6	[19.3 - 24.0]
'GCF 013702025.1 PROV002'	'GCF 915402005.1 2019-04-29290-1-7'	21.5	[19.2 - 23.9]
'GCF 010319105.1 BML2526'	'GCF 963855485.1 PS13962019BGR'	21.5	[19.3 - 23.9]
'GCF 002984195.1 FDAARGOS 330'	'GCF 963855485.1 PS13962019BGR'	21.5	[19.2 - 23.9]
'GCF 010318885.1 BML2496'	'GCF 900637755.1 NCTC8113'	21.5	[19.3 - 24.0]
'GCF 010669105.1 MF1'	'GCF 900637755.1 NCTC8113'	21.5	[19.2 - 23.9]
'GCF 013694385.1 PROV275'	'GCF 900637755.1 NCTC8113'	21.5	[19.2 - 23.9]
'GCF 010319405.1 BML2576'	'GCF 963855485.1 PS13962019BGR'	21.5	[19.3 - 23.9]
'GCF 016406205.1 R39'	'GCF 915402005.1 2019-04-29290-1-7'	21.5	[19.2 - 23.9]
'GCF 000314895.2 DSM19967'	'GCF 900475855.1 NCTC12003'	21.5	[19.3 - 23.9]
'GCF 010669105.1 MF1'	'GCF 900475855.1 NCTC12003'	21.5	[19.2 - 23.9]
'GCF 010319405.1 BML2576'	'GCF 963855525.1 PS9952019BGR'	21.5	[19.3 - 23.9]
'GCF 002947315.1 AR 0026'	'PR66 genome'	21.5	[19.3 - 24.0]
'GCF 013702185.1 PROV013'	'GCF 900475855.1 NCTC12003'	21.5	[19.3 - 24.0]
'GCF 002393505.1 FDAARGOS 408'	'PR66 genome'	21.5	[19.3 - 23.9]
'GCF 010319105.1 BML2526'	'GCF 963855525.1 PS9952019BGR'	21.5	[19.3 - 23.9]
'GCF 002393505.1 FDAARGOS 408'	'GCF 040312265.2 1503'	21.5	[19.2 - 23.9]
'GCF 002984195.1 FDAARGOS 330'	'GCF 915402005.1 2019-04-29290-1-7'	21.5	[19.2 - 23.9]
'GCF 002984195.1 FDAARGOS 330'	'GCF 963855525.1 PS9952019BGR'	21.5	[19.2 - 23.9]
'GCF 002947315.1 AR 0026'	'GCF 915402005.1 2019-04-29290-1-7'	21.5	[19.2 - 23.9]
'GCF 001874625.1 RB151'	'GCF 915402005.1 2019-04-29290-1-7'	21.5	[19.3 - 23.9]
'GCF 001558855.2 FDAARGOS 145'	'GCF 040312265.2 1503'	21.5	[19.3 - 24.0]
'GCF 013423885.1 G0519'	'GCF 900637755.1 NCTC8113'	21.5	[19.3 - 24.0]
'GCF 010319405.1 BML2576'	'GCF 900637755.1 NCTC8113'	21.4	[19.2 - 23.9]
'GCF 008693805.1 FDAARGOS 645'	'GCF 900475855.1 NCTC12003'	21.4	[19.1 - 23.8]
'GCF 010319105.1 BML2526'	'GCF 900637755.1 NCTC8113'	21.4	[19.2 - 23.9]
'GCF 005157325.1 99101'	'GCF 915402005.1 2019-04-29290-1-7'	21.4	[19.2 - 23.8]
'GCF 018128385.1 3347685'	'GCF 900475855.1 NCTC12003'	21.4	[19.1 - 23.8]
'GCF 001558855.2 FDAARGOS 145'	'GCF 900475855.1 NCTC12003'	21.4	[19.1 - 23.8]
'GCF 001888205.1 BE2467'	'GCF 900475855.1 NCTC12003'	21.4	[19.1 - 23.8]
'GCF 005157325.1 99101'	'GCF 963855525.1 PS9952019BGR'	21.4	[19.1 - 23.8]
'GCF 005157325.1 99101'	'GCF 963855485.1 PS13962019BGR'	21.4	[19.1 - 23.8]
'GCF 002843235.3 WCHPr000369'	'GCF 915402005.1 2019-04-29290-1-7'	21.4	[19.2 - 23.9]
'GCF 000783455.2 FDAARGOS 87'	'GCF 900475855.1 NCTC12003'	21.4	[19.1 - 23.8]
'GCF 002393505.1 FDAARGOS 408'	'GCF 900475855.1 NCTC12003'	21.4	[19.1 - 23.8]
'GCF 000314895.2 DSM19967'	'GCF 900637755.1 NCTC8113'	21.3	[19.0 - 23.7]
'GCF 010320365.1 BML2537'	'GCF 900475855.1 NCTC12003'	21.3	[19.1 - 23.8]
'GCF 002947315.1 AR 0026'	'GCF 900637755.1 NCTC8113'	21.3	[19.1 - 23.8]
'GCF 010320365.1 BML2537'	'GCF 900637755.1 NCTC8113'	21.3	[19.1 - 23.8]
'GCF 002983665.1 FDAARGOS 291'	'GCF 900475855.1 NCTC12003'	21.3	[19.1 - 23.8]
'GCF 018128385.1 3347685'	'GCF 900637755.1 NCTC8113'	21.3	[19.1 - 23.7]
'GCF 000783455.2 FDAARGOS 87'	'GCF 900637755.1 NCTC8113'	21.3	[19.1 - 23.7]
'GCF 001888205.1 BE2467'	'GCF 900637755.1 NCTC8113'	21.2	[19.0 - 23.6]
'GCF 002983665.1 FDAARGOS 291'	'GCF 900637755.1 NCTC8113'	21.2	[19.0 - 23.6]
'GCF 001558855.2 FDAARGOS 145'	'GCF 900637755.1 NCTC8113'	21.2	[19.0 - 23.7]
'GCF 010320365.1 BML2537'	'GCF 915402005.1 2019-04-29290-1-7'	21.2	[19.0 - 23.6]
'GCF 018128385.1 3347685'	'GCF 915402005.1 2019-04-29290-1-7'	21.2	[19.0 - 23.7]
'GCF 008693805.1 FDAARGOS 645'	'GCF 915402005.1 2019-04-29290-1-7'	21.2	[18.9 - 23.6]
'GCF 008693805.1 FDAARGOS 645'	'GCF 900637755.1 NCTC8113'	21.2	[19.0 - 23.7]
'GCF 010669105.1 MF1'	'GCF 915402005.1 2019-04-29290-1-7'	21.2	[18.9 - 23.6]
'GCF 002983665.1 FDAARGOS 291'	'GCF 915402005.1 2019-04-29290-1-7'	21.1	[18.8 - 23.5]
'GCF 000783455.2 FDAARGOS 87'	'GCF 915402005.1 2019-04-29290-1-7'	21.1	[18.9 - 23.5]
'GCF 000314895.2 DSM19967'	'GCF 915402005.1 2019-04-29290-1-7'	21.1	[18.8 - 23.5]
'GCF 002393505.1 FDAARGOS 408'	'GCF 963855485.1 PS13962019BGR'	21.1	[18.9 - 23.6]
'GCF 002393505.1 FDAARGOS 408'	'GCF 963855525.1 PS9952019BGR'	21.1	[18.9 - 23.6]
'GCF 001558855.2 FDAARGOS 145'	'GCF 915402005.1 2019-04-29290-1-7'	21.1	[18.8 - 23.5]
'GCF 001888205.1 BE2467'	'GCF 915402005.1 2019-04-29290-1-7'	21.1	[18.8 - 23.5]
'GCF 016406205.1 R39'	'GCF 018771265.1 W986'	100	[100.0 - 100.0]
'GCF 013694385.1 PROV275'	'GCF 023650895.1 18004577'	100	[99.9 - 100.0]
'GCF 013702025.1 PROV002'	'GCF 029011985.1 YK205'	99.9	[99.9 - 100.0]
'GCF 010669105.1 MF1'	'GCF 027286065.1 2021CK-01296'	99.4	[99.0 - 99.6]
'GCF 010669105.1 MF1'	'GCF 027286045.1 2021CK-01196'	99.4	[99.0 - 99.6]
'GCF 002947315.1 AR 0026'	'GCF 027286065.1 2021CK-01296'	99.1	[98.6 - 99.4]
'GCF 002947315.1 AR 0026'	'GCF 027286045.1 2021CK-01196'	99	[98.5 - 99.4]
'GCF 003204135.1 AR 0082'	'GCF 019890815.1 VCSW10'	98	[97.2 - 98.6]
'GCF 002984195.1 FDAARGOS 330'	'GCF 029011985.1 YK205'	96	[94.6 - 97.1]
'GCF 008693805.1 FDAARGOS 645'	'GCF 023520575.1 P14'	95.8	[94.4 - 96.9]
'GCF 001888205.1 BE2467'	'GCF 027286025.1 2020CK-00448'	95.7	[94.2 - 96.8]
'GCF 002947315.1 AR 0026'	'GCF 027286025.1 2020CK-00448'	95.7	[94.2 - 96.8]
'GCF 001874625.1 RB151'	'GCF 029011985.1 YK205'	95.6	[94.2 - 96.7]
'GCF 001888205.1 BE2467'	'GCF 023520575.1 P14'	95.5	[94.0 - 96.6]
'GCF 002983665.1 FDAARGOS 291'	'GCF 023520575.1 P14'	95.5	[94.0 - 96.6]
'GCF 003204135.1 AR 0082'	'GCF 023184555.1 PROV UAMS 01'	95.4	[93.9 - 96.6]
'GCF 010669105.1 MF1'	'GCF 027286025.1 2020CK-00448'	95.3	[93.7 - 96.4]
'GCF 002983665.1 FDAARGOS 291'	'GCF 027286025.1 2020CK-00448'	95.3	[93.7 - 96.4]
'GCF 003204135.1 AR 0082'	'GCF 020808945.1 KM4'	95.3	[93.7 - 96.5]
'GCF 008693805.1 FDAARGOS 645'	'GCF 027286025.1 2020CK-00448'	95.2	[93.6 - 96.4]
'GCF 001558855.2 FDAARGOS 145'	'GCF 023520575.1 P14'	95.2	[93.7 - 96.4]
'GCF 002984195.1 FDAARGOS 330'	'GCF 019048545.1 FDAARGOS1451'	95.2	[93.6 - 96.4]
'GCF 013702025.1 PROV002'	'GCF 019048545.1 FDAARGOS1451'	95.2	[93.6 - 96.4]
'GCF 000783455.2 FDAARGOS 87'	'GCF 023520575.1 P14'	95.2	[93.6 - 96.4]
'GCF 001558855.2 FDAARGOS 145'	'GCF 027286025.1 2020CK-00448'	95.1	[93.6 - 96.3]
'GCF 000783455.2 FDAARGOS 87'	'GCF 027286025.1 2020CK-00448'	95.1	[93.6 - 96.3]
'GCF 018128385.1 3347685'	'GCF 023520575.1 P14'	95.1	[93.5 - 96.3]
'GCF 001874625.1 RB151'	'GCF 019048545.1 FDAARGOS1451'	95	[93.4 - 96.2]
'GCF 010320365.1 BML2537'	'GCF 027286025.1 2020CK-00448'	95	[93.4 - 96.2]
'GCF 016406205.1 R39'	'GCF 019048545.1 FDAARGOS1451'	95	[93.4 - 96.2]
'GCF 002947315.1 AR 0026'	'GCF 023520575.1 P14'	94.9	[93.3 - 96.2]
'GCF 018128385.1 3347685'	'GCF 027286025.1 2020CK-00448'	94.9	[93.3 - 96.2]
'GCF 001874625.1 RB151'	'GCF 020985345.1 L1'	94.7	[93.0 - 95.9]
'GCF 001558855.2 FDAARGOS 145'	'GCF 027286065.1 2021CK-01296'	94.7	[93.1 - 96.0]
'GCF 001558855.2 FDAARGOS 145'	'GCF 027286045.1 2021CK-01196'	94.7	[93.0 - 96.0]
'GCF 016406205.1 R39'	'GCF 020985345.1 L1'	94.7	[93.1 - 96.0]
'GCF 013702025.1 PROV002'	'GCF 020985345.1 L1'	94.7	[93.0 - 96.0]
'GCF 010320365.1 BML2537'	'GCF 027286045.1 2021CK-01196'	94.7	[93.1 - 96.0]
'GCF 002983665.1 FDAARGOS 291'	'GCF 027286045.1 2021CK-01196'	94.7	[93.0 - 96.0]
'GCF 002984195.1 FDAARGOS 330'	'GCF 020985345.1 L1'	94.7	[93.1 - 96.0]
'GCF 010320365.1 BML2537'	'GCF 023520575.1 P14'	94.6	[93.0 - 95.9]
'GCF 010320145.1 BML2531'	'GCF 019047885.1 FDAARGOS1449'	94.6	[92.9 - 95.9]
'GCF 001888205.1 BE2467'	'GCF 027286065.1 2021CK-01296'	94.6	[92.9 - 95.9]
'GCF 001888205.1 BE2467'	'GCF 027286045.1 2021CK-01196'	94.6	[92.9 - 95.9]
'GCF 018128385.1 3347685'	'GCF 027286045.1 2021CK-01196'	94.5	[92.8 - 95.8]
'GCF 010320365.1 BML2537'	'GCF 027286065.1 2021CK-01296'	94.5	[92.8 - 95.8]
'GCF 008693805.1 FDAARGOS 645'	'GCF 027286045.1 2021CK-01196'	94.4	[92.6 - 95.7]
'GCF 000783455.2 FDAARGOS 87'	'GCF 027286045.1 2021CK-01196'	94.4	[92.7 - 95.7]
'GCF 013702025.1 PROV002'	'GCF 025916175.1 12105'	94.3	[92.5 - 95.6]
'GCF 002983665.1 FDAARGOS 291'	'GCF 027286065.1 2021CK-01296'	94.3	[92.6 - 95.6]
'GCF 002984195.1 FDAARGOS 330'	'GCF 025916175.1 12105'	94.2	[92.5 - 95.6]
'GCF 000783455.2 FDAARGOS 87'	'GCF 027286065.1 2021CK-01296'	94.1	[92.4 - 95.5]
'GCF 018128385.1 3347685'	'GCF 027286065.1 2021CK-01296'	94	[92.2 - 95.4]
'GCF 008693805.1 FDAARGOS 645'	'GCF 027286065.1 2021CK-01296'	94	[92.2 - 95.4]
'GCF 002984195.1 FDAARGOS 330'	'GCF 018771265.1 W986'	93.8	[92.0 - 95.2]
'GCF 010669105.1 MF1'	'GCF 023520575.1 P14'	93.6	[91.8 - 95.1]
'GCF 016406205.1 R39'	'GCF 025916175.1 12105'	93.6	[91.7 - 95.0]
'GCF 013255915.1 YPR31'	'GCF 019047885.1 FDAARGOS1449'	93.6	[91.8 - 95.1]
'GCF 014394705.1 YPR25'	'GCF 019047885.1 FDAARGOS1449'	93.6	[91.8 - 95.1]
'GCF 001874625.1 RB151'	'GCF 018771265.1 W986'	93.5	[91.6 - 94.9]
'GCF 001874625.1 RB151'	'GCF 025916175.1 12105'	93.3	[91.5 - 94.8]
'GCF 013702025.1 PROV002'	'GCF 018771265.1 W986'	92.5	[90.5 - 94.2]
'GCF 016406205.1 R39'	'GCF 029011985.1 YK205'	92.4	[90.4 - 94.0]
'GCF 010319105.1 BML2526'	'GCF 023650895.1 18004577'	90.7	[88.4 - 92.5]
'GCF 010319405.1 BML2576'	'GCF 023650895.1 18004577'	90.7	[88.4 - 92.5]
'GCF 010319405.1 BML2576'	'GCF 025583505.2 YZLc5-3'	90.1	[87.8 - 92.0]
'GCF 010319105.1 BML2526'	'GCF 025583505.2 YZLc5-3'	90.1	[87.8 - 92.0]
'GCF 010318885.1 BML2496'	'GCF 019047885.1 FDAARGOS1449'	89.9	[87.6 - 91.9]
'GCF 013423885.1 G0519'	'GCF 025583505.2 YZLc5-3'	89.9	[87.6 - 91.8]
'GCF 010319405.1 BML2576'	'GCF 019047885.1 FDAARGOS1449'	89.8	[87.5 - 91.8]
'GCF 010319105.1 BML2526'	'GCF 019047885.1 FDAARGOS1449'	89.8	[87.5 - 91.8]
'GCF 013694385.1 PROV275'	'GCF 025583505.2 YZLc5-3'	89.6	[87.3 - 91.6]
'GCF 005155965.1 Pr-15-2-50'	'GCF 025583505.2 YZLc5-3'	89.3	[86.9 - 91.3]
'GCF 013423885.1 G0519'	'GCF 019047885.1 FDAARGOS1449'	89.2	[86.8 - 91.2]
'GCF 013423885.1 G0519'	'GCF 023650895.1 18004577'	89.1	[86.7 - 91.1]
'GCF 005155965.1 Pr-15-2-50'	'GCF 019047885.1 FDAARGOS1449'	89	[86.6 - 91.0]
'GCF 010320145.1 BML2531'	'GCF 025583505.2 YZLc5-3'	88.1	[85.6 - 90.2]
'GCF 005155965.1 Pr-15-2-50'	'GCF 023650895.1 18004577'	88.1	[85.6 - 90.2]
'GCF 010320145.1 BML2531'	'GCF 023650895.1 18004577'	87.9	[85.4 - 90.0]
'GCF 010318885.1 BML2496'	'GCF 025583505.2 YZLc5-3'	87.7	[85.1 - 89.8]
'GCF 014394705.1 YPR25'	'GCF 025583505.2 YZLc5-3'	87.7	[85.1 - 89.8]
'GCF 010318885.1 BML2496'	'GCF 023650895.1 18004577'	87.7	[85.2 - 89.9]
'GCF 013255915.1 YPR31'	'GCF 025583505.2 YZLc5-3'	87.7	[85.1 - 89.8]
'GCF 013694385.1 PROV275'	'GCF 019047885.1 FDAARGOS1449'	87.7	[85.1 - 89.8]
'GCF 013255915.1 YPR31'	'GCF 023650895.1 18004577'	86.9	[84.3 - 89.1]
'GCF 014394705.1 YPR25'	'GCF 023650895.1 18004577'	86.9	[84.3 - 89.1]
'GCF 003204135.1 AR 0082'	'GCF 019048105.1 FDAARGOS1450'	86	[83.3 - 88.3]
[truncated: 1,083 more rows]

## Sheet: Supplementary Table 5
Supplementary Table 5. Information of ICEs used for phylogenetic analysis
ICE Name	Genbank	Start	End	Length	Strand	Species
ICEApl2	MF187965.1	695	93372	92678	+	Actinobacillus pleuropneumoniae
ICEPmiChn-SCSZC17	MZ052214.1	1554	94238	92685	+	Proteus mirabilis
ICEPvuBC22	MH160822.1	297	147191	146895	+	Proteus vulgaris
ICEPmiChn1	KT962845.1	297	93047	92751	+	Proteus mirabilis
ICEPmiChn4	KY437728.1	297	90860	90564	+	Proteus mirabilis
ICEPmiChn2	KY437726.1	287	104657	104371	+	Proteus mirabilis
ICEPmiChn-HERJC4	MZ221994.1	3790	135419	131630	+	Proteus mirabilis
ICEPmiChn-SCDJC2	MZ277867.1	1523	141387	139865	-	Proteus mirabilis
ICEPmiChn-HERJC7	MZ005587.1	310	111614	111305	+	Proteus mirabilis
ICEPmiChn-SCRJC7	MZ052212.1	1523	82096	80574	-	Proteus mirabilis
ICEPmiChn-SCSZC11	MW978701.1	2883	97072	94190	-	Synthetic construct
ICEPmiChn-BCP11	MG773277.1	255	139741	139487	+	Proteus mirabilis
ICEPmiChn-SCSZC25	MZ052216.1	2289	106537	104249	+	Proteus mirabilis
ICEPmiChn-NBJFZQ1	MZ221990.1	952	136218	135267	+	Proteus mirabilis
ICEPmiChn-SCRJC4	MZ221992.1	255	115543	115289	+	Proteus mirabilis
ICEPmiChnPm-SC1111	MW978699.1	52	130591	130540	+	Synthetic construct
ICEPmiChn-SCRJC5	MZ221993.1	255	115543	115289	+	Proteus mirabilis
ICEPmiChn-HBNNC12	MZ277865.1	255	138331	138077	+	Proteus mirabilis
ICEPmiChn-SCRJC3	MW821905.1	255	131789	131535	+	Proteus mirabilis
ICEPmiFra1	MF490434.1	873	105119	104247	+	Proteus mirabilis
PROV002-ICE	CP059345.1	727272	869956	142685	+	Providencia rettgeri
ICEPhuChn-PR66	CP178221.1	3989454	4116543	127090	-	Providencia huaxiensis
